# Supplementary material for: NMR structural analysis of the yeast cytochrome c oxidase subunit Cox13 and its interaction with ATP
Source: BMC Biol. 2021 May 10;19:98. doi: 10.1186/s12915-021-01036-x (PMC8111780; doi:10.1186/s12915-021-01036-x)
Supplement: Supplementary file 2 — Additional file 2. Excel file with data related to Fig. 4. [file 12915_2021_1036_MOESM2_ESM.xlsx]

## Sheet: Sheet1
WtCox13His No ATP								Cox13Δ No ATP
Sample	Background	Rate- background (nmolO2*min-1*ml)	Rate- background (e-*CytcO-1*s-1)	Comment				Sample	Background	Rate- background (nmolO2*min-1*ml)	Rate- background (e-*CytcO-1*s-1)	Comment
Cox13His 0,1 µM Cytc 1	-1.899	-1.955	-18.9182		average	standard deviation		Cox13Δ 0,1 µM Cytc 1	-1.92	-2.805	-31.5133		average	standard deviation
Cox13His 0,1 µM Cytc 2	-1.845	-1.517	-14.8975		-17.4258	1.79747		Cox13Δ 0,1 µM Cytc 2	-1.254	-3.701	-39.0339		-33.9309	3.17442
Cox13His 0,1 µM Cytc 3	-1.595	-1.913	-18.4618					Cox13Δ 0,1 µM Cytc 3	-2.373	-2.921	-29.8937
Cox13His 0,5 µM Cytc 1	-1.519	-5.076	-49.5001		average	standard deviation		Cox13Δ 0,1 µM Cytc 4	-2.145	-3.378	-35.4088
Cox13His 0,5 µM Cytc 2	-1.535	-5.535	-53.5786		-52.8198	2.45988		Cox13Δ 0,1 µM Cytc 5	-2.133	-3.291	-33.8048
Cox13His 0,5 µM Cytc 3	-1.443	-5.723	-55.3805					Cox13Δ 0,5µM Cytc 1	-1.415	-7.667	-90.0898		average	standard deviation
Cox13His 1 µM Cytc 1	-1.686	-8.514	-80.0903		average	standard deviation		Cox13Δ 0,5µM Cytc 2	-1.287	-7.93	-89.6258		-91.3052	9.14308
Cox13His 1 µM Cytc 2	-1.57	-9.4	-87.7322		-82.5718	3.64983		Cox13Δ 0,5µM Cytc 3	-1.814	-7.542	-85.0244
Cox13His 1 µM Cytc 3	-1.559	-8.451	-79.8929					Cox13Δ 0,5 µM Cytc 1	-2.002	-9.298	-103.311
Cox13His 2 µM Cytc 1	-1.732	-11.848	-109.528		average	standard deviation		Cox13Δ 0,5 µM Cytc 2	-1.779	-7.662	-83.4641
Cox13His 2 µM Cytc 2	-1.519	-12.601	-113.586		-111.954	1.74948		Cox13Δ 0,5 µM Cytc 3	-1.483	-10.037	-109.529
Cox13His 2 µM Cytc 3	-1.55	-12.73	-112.748					Cox13Δ 0,5 µM Cytc 4	-2.325	-8.015	-84.6455
Cox13His 5 µM Cytc 1	-1.476	-22.964	-198.663		average	standard deviation		Cox13Δ 0,5 µM Cytc 5	-2.076	-7.826	-84.752
Cox13His 5 µM Cytc 2	-1.899	-21.841	-187.676		-191.114	5.34544		Cox13Δ 1 µM Cytc 1	-1.63	-8.67	-106.622		average	standard deviation
Cox13His 5 µM Cytc 3	-1.552	-21.978	-187.001					Cox13Δ 1 µM Cytc 2	-1.105	-8.857	-106.069		-101.903	4.47279
Cox13His 10 µM Cytc 1	-1.758	-26.802	-230.705		average	standard deviation		Cox13Δ 1µM Cytc 3	-1.154	-8.22	-98.6321
Cox13His 10 µM Cytc 2	-3.039	-26.711	-228.907		-229.434	0.902816		Cox13Δ 1 µM Cytc 4	-1.19	-8.629	-103.216
Cox13His 10 µM Cytc 3	-2.818	-26.742	-228.69					Cox13Δ 1 µM Cytc 5	-1.644	-7.888	-94.9766
Cox13His 50 µM Cytc 1	-8.989	-41.151	-359.796		average	standard deviation		Cox13Δ 2µM Cytc 1	-1.445	-12.265	-133.947		average	standard deviation
Cox13His 50 µM Cytc 2	-7.794	-41.386	-354.77		-359.38	3.60555		Cox13Δ 2µM Cytc 2	-1.613	-11.767	-128.927		-130.983	2.14769
Cox13His 50 µM Cytc 3	-7.723	-43.137	-363.573					Cox13Δ 2µM Cytc 3	-1.572	-11.968	-130.076
Cox13His 100 µM Cytc 1	-13.87	-46.72	-398.469		average	standard deviation		Cox13Δ 5 µM Cytc 1	-2.043	-15.617	-141.743		average	standard deviation
Cox13His 100 µM Cytc 2	-13.35	-45.73	-385.427		-396.504	8.35821		Cox13Δ 5 µM Cytc 2	-2.148	-15.292	-135.086		-139.585	3.05356
Cox13His 100 µM Cytc 3	-13.61	-48.03	-405.616					Cox13Δ 5 µM Cytc 3	-2.37	-16.67	-143.117
								Cox13Δ 5 µM Cytc 4	-2.111	-16.099	-136.924
WtCox13His 5mM ATP								Cox13Δ 5 µM Cytc 5	-2.4	-16.92	-141.056
Sample	Background	Rate- background (nmolO2*min-1*ml)	Rate- background (e-*CytcO-1*s-1)	Comment				Cox13Δ 10 µM Cytc 1	-2.514	-20.176	-165.019		average	standard deviation
Cox13His 0,1 µM Cytc 1	-1.454	-2.166	-20.6713	5mM ATP	average	standard deviation		Cox13Δ 10 µM Cytc 2	-2.605	-21.065	-171.608		-170.297	3.75
Cox13His 0,1 µM Cytc 2	-1.242	-1.851	-17.618	5mM ATP	-18.7176	1.38506		Cox13Δ 10 µM Cytc 3	-3.025	-21.485	-166.775
Cox13His 0,1 µM Cytc 3	-1.437	-1.879	-17.8636	5mM ATP				Cox13Δ 10 µM Cytc 4	-2.096	-23.254	-173.664
Cox13His 0,5 µM Cytc 1	-1.338	-4.932	-46.2925	5mM ATP	average	standard deviation		Cox13Δ 10 µM Cytc 5	-3.193	-24.107	-174.419
Cox13His 0,5 µM Cytc 2	-1.326	-5.309	-49.8311	5mM ATP	-48.5474	1.59958		Cox13Δ 50 µM Cytc 1	-5.449	-24.151	-278.308		average	standard deviation
Cox13His 0,5 µM Cytc 3	-1.432	-5.171	-49.5188	5mM ATP				Cox13Δ 50 µM Cytc 2	-8.229	-24.071	-267.456		-265.889	8.03439
Cox13His 1 µM Cytc 1	-1.491	-8.579	-82.9816	5mM ATP	average	standard deviation		Cox13Δ 50 µM Cytc 3	-7.997	-24.553	-258.589
Cox13His 1 µM Cytc 2	-1.492	-8.528	-82.7121	5mM ATP	-83.4883	0.913776		Cox13Δ 50 µM Cytc 4	-7.787	-23.443	-255.822
Cox13His 1 µM Cytc 3	-1.538	-8.672	-84.7711	5mM ATP				Cox13Δ 50 µM Cytc 5	-7.094	-26.476	-269.27
Cox13His 2 µM Cytc 1	-1.586	-15.474	-148.183	5mM ATP	average	standard deviation		Cox13Δ 100 µM Cytc 1	-17.82	-38.28	-280.156		average	standard deviation
Cox13His 2 µM Cytc 2	-1.605	-15.475	-146.125	5mM ATP	-145.701	2.21977		Cox13Δ 100 µM Cytc 2	-18.24	-31.51	-225.878		-272.211	24.1425
Cox13His 2 µM Cytc 3	-1.776	-14.774	-142.795	5mM ATP				Cox13Δ 100 µM Cytc 3	-20.49	-39.23	-273.662
Cox13His 5 µM Cytc 1	-1.642	-31.518	-302.18	5mM ATP	average	standard deviation		Cox13Δ 100 µM Cytc 4	-20.13	-41.29	-287.509
Cox13His 5 µM Cytc 2	-2.053	-33.747	-324.421	5mM ATP	-315.405	9.55506		Cox13Δ 100 µM Cytc 5	-21.43	-42.55	-293.852
Cox13His 5 µM Cytc 3	-2.129	-32.571	-319.614	5mM ATP
Cox13His 10 µM Cytc 1	-2.648	-46.722	-451.925	5mM ATP	average	standard deviation		Cox13Δ 5mM ATP
Cox13His 10 µM Cytc 2	-2.722	-43.468	-424.911	5mM ATP	-441.254	11.7347		Sample	Background	Rate- background (nmolO2*min-1*ml)	Rate- background (e-*CytcO-1*s-1)	Comment
Cox13His 10 µM Cytc 3	-2.22	-45.97	-446.925	5mM ATP				Cox13Δ 0,1 µM Cytc 1	-1.574	-1.405	-16.2616		average	standard deviation
Cox13His 50 µM Cytc 1	-6.361	-70.829	-674.661	5mM ATP	average	standard deviation		Cox13Δ 0,1 µM Cytc 2	-1.42	-1.319	-15.0313		-16.5513	1.20414
Cox13His 50 µM Cytc 2	-7.717	-73.103	-703.066	5mM ATP	-697.697	17.0453		Cox13Δ 0,1 µM Cytc 3	-1.481	-1.54	-16.8251
Cox13His 50 µM Cytc 3	-7.928	-74.702	-715.365	5mM ATP				Cox13Δ 0,1 µM Cytc 4	-1.551	-1.745	-18.6611
Cox13His 100 µM Cytc 1	-11.26	-84.3	-789.18	5mM ATP	average	standard deviation		Cox13Δ 0,1 µM Cytc 5	-1.504	-1.53	-15.9774
Cox13His 100 µM Cytc 2	-11.3	-81.53	-755.336	5mM ATP	-765.073	17.1508		Cox13Δ 0,5 µM Cytc 1	-1.927	-6.408	-70.874	ATP added	average	standard deviation
Cox13His 100 µM Cytc 3	-11.42	-81.87	-750.703	5mM ATP				Cox13Δ 0,5 µM Cytc 2	-1.668	-6.376	-68.0542	ATP added	-68.0418	1.74729
								Cox13Δ 0,5 µM Cytc 3	-2.106	-6.185	-65.3626	ATP added
								Cox13Δ 0,5 µM Cytc 4	-2.113	-6.352	-67.7981	ATP added
								Cox13Δ 0,5 µM Cytc 5	-2.154	-6.308	-68.1202	ATP added
								Cox13Δ 1 µM Cytc 1	-1.554	-9.526	-97.1942		average	standard deviation
								Cox13Δ 1 µM Cytc 2	-1.425	-9.625	-99.9481		-98.6863	0.91609
								Cox13Δ 1 µM Cytc 3	-1.512	-9.558	-99.2523
								Cox13Δ 1 µM Cytc 4	-1.506	-9.574	-98.4979
								Cox13Δ 1 µM Cytc 5	-1.452	-9.578	-98.5391
								Cox13Δ 5 µM Cytc 1	-1.662	-28.778	-296.07		average	standard deviation
								Cox13Δ 5 µM Cytc 2	-1.98	-29.14	-299.794		-298.727	3.39728
								Cox13Δ 5 µM Cytc 3	-1.406	-29.014	-298.498
								Cox13Δ 5 µM Cytc 4	-1.66	-29.18	-294.747
								Cox13Δ 5 µM Cytc 5	-1.552	-30.148	-304.525
								Cox13Δ 10 µM Cytc 1	-3.264	-39.266	-393.053		average	standard deviation
								Cox13Δ 10 µM Cytc 2	-2.356	-38.964	-397.187		-397.673	5.26225
								Cox13Δ 10 µM Cytc 3	-3.125	-39.075	-398.684
								Cox13Δ 10 µM Cytc 4	-3.104	-39.906	-392.389
								Cox13Δ 10 µM Cytc 5	-3.942	-40.298	-407.051
								Cox13Δ 50 µM Cytc 1	-6.398	-54.002	-542.025		average	standard deviation
								Cox13Δ 50 µM Cytc 2	-6.473	-60.997	-596.764		-569.911	22.4112
								Cox13Δ 50 µM Cytc 3	-7.049	-55.951	-545.331
								Cox13Δ 50 µM Cytc 4	-7.643	-60.777	-589.061
								Cox13Δ 50 µM Cytc 5	-7.013	-62.767	-576.373
								Cox13Δ 100 µM Cytc 1	-9.972	-57.038	-578.772	ATP added	average	standard deviation
								Cox13Δ 100 µM Cytc 2	-11.32	-58.8	-630.387	ATP added	-614.21	24.0737
								Cox13Δ 100 µM Cytc 3	-12.58	-60.67	-614.056	ATP added
								Cox13Δ 100 µM Cytc 4	-12.93	-66.77	-599.506	ATP added
								Cox13Δ 100 µM Cytc 5	-11.2	-61.1	-648.327	ATP added
