# Supplementary material for: NMR structural analysis of the yeast cytochrome c oxidase subunit Cox13 and its interaction with ATP
Source: BMC Biol. 2021 May 10;19:98. doi: 10.1186/s12915-021-01036-x (PMC8111780; doi:10.1186/s12915-021-01036-x)
Supplement: Supplementary file 4 — Additional file 4. Excel file with data for Additional file 1: Figure S5. [file 12915_2021_1036_MOESM4_ESM.xlsx]

## Sheet: Description
FILE DESCRIPTION
The spreadsheet contains Cox13 1H-15N cross peak properties at the gadodiamide or 16-DSA concentration indicated by each sheet's name.

## Sheet: Gd 0 mM
Position F1	Position F2	Assign F1	Assign F2	Height	Volume	Line Width F1 (Hz)	Line Width F2 (Hz)	Fit Method	Vol. Method
7.75621	113.16193	11SerH	11SerN	5949.21289	3.79239e+04	34.94499	22.31369	parabolic	box sum
7.83441	116.20623	12SerH	12SerN	1.33455e+04	1.00083e+05	51.81606	32.89943	parabolic	box sum
7.50406	122.79917	13LeuH	13LeuN	1.31468e+04	9.68844e+04	39.84599	29.91478	parabolic	box sum
7.95791	121.80036	17AlaH	17AlaN	4.27248e+04	3.25359e+05	29.04442	54.10827	parabolic	box sum
7.87008	115.78254	18LeuH	18LeuN	2.17364e+04	1.70906e+05	28.24798	46.98534	parabolic	box sum
8.21146	122.56002	21AlaH	21AlaN	3.57645e+04	2.53466e+05	61.21888	28.77976	parabolic	box sum
7.88606	117.72511	22PheH	22PheN	5.22323e+04	3.55596e+05	25.51888	26.43295	parabolic	box sum
8.18795	109.18664	23GlyH	23GlyN	6682.00391	4.95171e+04	53.64908	27.60962	parabolic	box sum
8.21414	119.02827	26AspH	26AspN	3.66593e+04	2.54611e+05	34.21366	25.63210	parabolic	box sum
7.93021	120.14266	28ValH	28ValN	5.54409e+04	3.73218e+05	31.45237	27.12147	parabolic	box sum
8.09615	118.26099	31GlnH	31GlnN	4.25089e+04	3.04494e+05	27.60914	30.93088	parabolic	box sum
7.78627	119.38220	33PheH	33PheN	8678.30859	6.20954e+04	30.77877	87.67944	parabolic	box sum
8.10200	120.87913	34LysH	34LysN	2.12308e+04	1.57776e+05	39.89296	33.42188	parabolic	box sum
8.31994	118.34015	35GluH	35GluN	3.70344e+04	2.66902e+05	25.40897	33.62526	parabolic	box sum
7.87693	113.49895	36SerH	36SerN	2.21570e+04	1.55666e+05	31.30255	27.87271	parabolic	box sum
7.86155	121.94688	37LeuH	37LeuN	3.40506e+04	2.64638e+05	62.80502	36.83006	parabolic	box sum
7.90704	116.62153	38MetH	38MetN	3.09286e+04	2.31627e+05	29.96450	39.83278	parabolic	box sum
8.32417	125.20676	39AlaH	39AlaN	8177.33008	5.55527e+04	44.13345	24.02216	parabolic	box sum
8.12855	113.92971	40ThrH	40ThrN	6.89918e+04	4.84085e+05	27.80608	27.56803	parabolic	box sum
7.95470	120.57003	44AlaH	44AlaN	1.46401e+04	1.02744e+05	24.37255	56.27162	parabolic	box sum
7.99276	116.92727	45LysH	45LysN	2.42228e+04	1.78874e+05	30.40624	32.75374	parabolic	box sum
8.09006	113.61466	47ThrH	47ThrN	2.71020e+04	1.93671e+05	31.69644	32.09573	parabolic	box sum
8.15215	114.95611	48SerH	48SerN	1.53805e+04	1.05076e+05	26.35820	27.10965	parabolic	box sum
8.12808	117.34017	49AsnH	49AsnN	1.65118e+04	1.26731e+05	29.93479	38.37508	parabolic	box sum
8.35289	122.37580	50MetH	50MetN	9155.21289	6.86116e+04	37.78673	65.44715	parabolic	box sum
7.71408	119.42808	51TrpH	51TrpN	4.26233e+04	2.95908e+05	30.46758	27.01554	parabolic	box sum
7.96620	118.44663	54IleH	54IleN	1.19111e+04	8.60697e+04	30.17581	90.92188	parabolic	box sum
8.36754	118.70305	57TrpH	57TrpN	1.09960e+04	8.23028e+04	30.35702	63.03076	parabolic	box sum
8.38853	118.01754	58ValH	58ValN	1.36184e+04	9.93284e+04	31.95745	30.46068	parabolic	box sum
7.85420	119.27348	60LeuH	60LeuN	1.08619e+04	8.16234e+04	32.14813	37.34966	parabolic	box sum
8.27472	123.19249	65LeuH	65LeuN	1.05176e+04	6.81826e+04	28.65664	24.05780	parabolic	box sum
7.68012	113.34064	66ThrH	66ThrN	1.67451e+04	1.23422e+05	30.64517	31.69714	parabolic	box sum
7.57042	122.61269	67AlaH	67AlaN	1.48289e+04	9.94436e+04	27.02521	24.78003	parabolic	box sum
8.25434	117.06462	68ValH	68ValN	2.87811e+04	2.07996e+05	35.45842	30.72928	parabolic	box sum
8.02841	115.08833	70ThrH	70ThrN	2.65962e+04	1.86984e+05	29.22249	69.16449	parabolic	box sum
8.00220	119.65037	71TyrH	71TyrN	2.51941e+04	1.73576e+05	31.38653	26.62891	parabolic	box sum
7.97665	115.64248	72PheH	72PheN	6.20793e+04	4.26632e+05	28.94454	26.79817	parabolic	box sum
7.97132	117.90170	73ValH	73ValN	3.90993e+04	2.64347e+05	27.15528	26.51367	parabolic	box sum
8.40520	122.94995	74GluH	74GluN	4.78433e+04	3.26152e+05	24.28705	27.51442	parabolic	box sum
8.19634	121.84051	75LysH	75LysN	3.28132e+04	2.50599e+05	25.66436	54.21040	parabolic	box sum
8.13574	119.62505	77HisH	77HisN	1.16599e+05	7.61670e+05	22.88308	24.99705	parabolic	box sum
8.18750	124.49060	78AlaH	78AlaN	4.27005e+04	3.16410e+05	32.85979	32.74447	parabolic	box sum
8.04135	120.53239	79GluH	79GluN	6.48533e+04	4.40513e+05	26.39962	26.14967	parabolic	box sum
8.13521	118.66853	80HisH	80HisN	5.63225e+04	4.10446e+05	27.66229	31.88135	parabolic	box sum
8.02536	125.36141	81ArgH	81ArgN	1.88407e+04	1.37807e+05	27.92892	30.82431	parabolic	box sum
8.33212	122.73072	82GluH	82GluN	3.95054e+04	2.82229e+05	27.97027	29.96431	parabolic	box sum
7.97910	122.68756	83HisH	83HisN	5.18222e+04	3.56353e+05	27.04047	26.80843	parabolic	box sum
8.38236	121.81120	85LysH	85LysN	3.67552e+04	2.62011e+05	33.59899	28.32518	parabolic	box sum
8.61599	122.67729	86HisH	86HisN	1.13602e+04	7.45256e+04	25.93998	25.59303	parabolic	box sum
8.33469	120.20118	89AspH	89AspN	6.01898e+04	4.21610e+05	33.19362	27.10557	parabolic	box sum
8.08778	114.54636	90SerH	90SerN	4.21962e+04	2.89614e+05	25.53847	25.86578	parabolic	box sum
8.30073	121.58494	91GluH	91GluN	4.64403e+04	3.16489e+05	26.79535	26.95248	parabolic	box sum
8.25220	122.66374	92TrpH	92TrpN	4.09034e+04	2.73968e+05	29.07886	24.98557	parabolic	box sum
8.19034	117.86713	95AspH	95AspN	4.28699e+04	2.89819e+05	25.95387	26.41508	parabolic	box sum
7.77507	118.93852	96TyrH	96TyrN	5.58581e+04	3.98964e+05	28.38559	30.73838	parabolic	box sum
8.25905	121.90863	97GluH	97GluN	3.55953e+04	2.34240e+05	27.72250	24.68055	parabolic	box sum
7.84267	117.36208	99MetH	99MetN	2.75185e+04	1.93455e+05	32.87167	28.23597	parabolic	box sum
8.09311	117.70075	100AsnH	100AsnN	2.97687e+04	2.13341e+05	29.45171	31.50892	parabolic	box sum
7.91761	119.76627	101IleH	101IleN	5.29840e+04	3.61754e+05	29.96691	28.10442	parabolic	box sum
8.03297	115.53287	103SerH	103SerN	3.62732e+04	2.54100e+05	30.86339	28.08023	parabolic	box sum
7.81176	120.86057	104LysH	104LysN	6.92655e+04	4.68670e+05	24.01463	26.47800	parabolic	box sum
8.01927	118.20618	106PheH	106PheN	3.42178e+04	2.47211e+05	35.05338	29.26097	parabolic	box sum
7.56103	118.10266	107PheH	107PheN	2.58774e+04	1.74078e+05	29.58202	24.82582	parabolic	box sum
7.69044	120.42278	108TrpH	108TrpN	4.15922e+04	2.95098e+05	29.91360	28.62518	parabolic	box sum
8.00168	108.92617	109GlyH	109GlyN	4.38609e+04	2.85164e+05	24.78571	24.42350	parabolic	box sum
8.33218	121.35974	110AspH	110AspN	2.84096e+04	2.22495e+05	50.19628	39.91969	parabolic	box sum
8.18521	119.76511	113LysH	113LysN	1.93434e+04	1.38798e+05	29.13586	33.78330	parabolic	box sum
7.98883	112.92654	114ThrH	114ThrN	4.45536e+04	3.04026e+05	27.04545	26.38613	parabolic	box sum
8.10300	122.85251	115LeuH	115LeuN	5.31404e+04	3.54145e+05	25.89406	25.19071	parabolic	box sum
7.87160	117.07961	116PheH	116PheN	2.00324e+04	1.48975e+05	40.81377	31.66276	parabolic	box sum
8.43480	119.42541	118AsnH	118AsnN	3.68021e+04	2.61460e+05	32.09980	27.46142	parabolic	box sum
7.91423	118.10875	120ValH	120ValN	6.88696e+04	4.66348e+05	24.55641	26.40787	parabolic	box sum
7.89231	122.10130	121ValH	121ValN	1.09578e+05	7.28186e+05	24.14036	26.18894	parabolic	box sum
8.24632	117.51994	122AsnH	122AsnN	4.60383e+04	3.18412e+05	26.61736	27.29216	parabolic	box sum
8.14634	120.84465	123ArgH	123ArgN	1.28662e+04	9.53209e+04	95.72880	32.36290	parabolic	box sum
8.47054	121.01323	124HisH	124HisN	2.69781e+04	2.04406e+05	35.11295	31.59739	parabolic	box sum
8.43260	124.37490	126GluH	126GluN	9.23791e+04	6.07504e+05	22.60199	25.21999	parabolic	box sum
8.55081	120.78660	128AspH	128AspN	1.11260e+04	8.23460e+04	33.33059	29.81387	parabolic	box sum

## Sheet: Gd 5 mM
Position F1	Position F2	Assign F1	Assign F2	Height	Volume	Line Width F1 (Hz)	Line Width F2 (Hz)	Fit Method	Vol. Method
7.74502	113.18752	11SerH	11SerN	3250.79102	2.17272e+04	20.53486	26.59854	parabolic	box sum
7.82690	116.20123	12SerH	12SerN	8709.12891	6.84416e+04	71.27636	49.96000	parabolic	box sum
7.50406	122.77049	13LeuH	13LeuN	7279.47070	5.67547e+04	102.79682	33.53332	parabolic	box sum
7.95483	121.81514	17AlaH	17AlaN	1.61349e+04	1.28617e+05	134.41626	53.68549	parabolic	box sum
7.86790	115.76270	18LeuH	18LeuN	1.14373e+04	9.48480e+04	42.89335	46.13285	parabolic	box sum
8.21314	122.55837	21AlaH	21AlaN	1.85515e+04	1.44163e+05	72.47560	32.73085	parabolic	box sum
7.88606	117.72511	22PheH	22PheN	2.55500e+04	1.85170e+05	40.10082	29.45211	parabolic	box sum
8.19536	109.18664	23GlyH	23GlyN	4762.20410	3.49374e+04	46.63501	32.74083	parabolic	box sum
8.21414	119.02827	26AspH	26AspN	2.24240e+04	1.60143e+05	45.90730	28.31520	parabolic	box sum
7.92529	120.14367	28ValH	28ValN	3.03729e+04	2.15319e+05	47.14933	30.13853	parabolic	box sum
8.09368	118.26716	31GlnH	31GlnN	2.45838e+04	1.88015e+05	40.63457	35.37154	parabolic	box sum
7.78171	119.39703	33PheH	33PheN	6571.41553	5.37264e+04	208.41104	94.63114	parabolic	box sum
8.09769	120.82987	34LysH	34LysN	6927.27588	5.55284e+04	105.28690	44.70681	parabolic	box sum
8.31645	118.35627	35GluH	35GluN	2.03399e+04	1.50607e+05	35.16618	32.88482	parabolic	box sum
7.87693	113.49895	36SerH	36SerN	7581.50244	5.73580e+04	62.47954	35.37004	parabolic	box sum
7.85733	121.94688	37LeuH	37LeuN	2.40771e+04	1.92687e+05	72.75813	39.39064	parabolic	box sum
7.90857	116.63376	38MetH	38MetN	1.92264e+04	1.47843e+05	44.55527	40.85636	parabolic	box sum
8.31505	125.20676	39AlaH	39AlaN	6382.14160	4.34597e+04	53.95216	24.25828	parabolic	box sum
8.12297	113.93399	40ThrH	40ThrN	2.44457e+04	1.84086e+05	52.32941	30.52258	parabolic	box sum
7.95862	120.53861	44AlaH	44AlaN	9559.68359	6.86171e+04	147.86761	31.67866	parabolic	box sum
7.99213	116.91501	45LysH	45LysN	1.32712e+04	1.04826e+05	37.22593	40.04152	parabolic	box sum
8.08635	113.60801	47ThrH	47ThrN	1.97370e+04	1.39935e+05	37.17639	30.62083	parabolic	box sum
8.15029	114.93637	48SerH	48SerN	4836.94189	3.65648e+04	45.99987	38.09384	parabolic	box sum
8.12559	117.34371	49AsnH	49AsnN	1.19950e+04	9.68004e+04	35.68073	55.62115	parabolic	box sum
8.35387	122.39146	50MetH	50MetN	5515.05859	4.23600e+04	37.78368	65.37010	parabolic	box sum
7.71717	119.43301	51TrpH	51TrpN	2.11423e+04	1.56219e+05	48.71379	29.66486	parabolic	box sum
7.96512	118.40780	54IleH	54IleN	7812.48584	6.81670e+04	221.19288	91.88846	parabolic	box sum
8.36691	118.71829	57TrpH	57TrpN	9068.52734	7.36140e+04	44.81075	69.45993	parabolic	box sum
8.39161	118.00523	58ValH	58ValN	6730.37451	4.91820e+04	61.07758	26.62864	parabolic	box sum
7.84809	119.30080	60LeuH	60LeuN	7691.69727	5.81854e+04	33.48635	56.67721	parabolic	box sum
8.28150	123.18706	65LeuH	65LeuN	4008.14941	2.82102e+04	50.44188	26.08702	parabolic	box sum
7.67763	113.34064	66ThrH	66ThrN	1.12457e+04	8.43774e+04	37.83161	31.23101	parabolic	box sum
7.57232	122.65067	67AlaH	67AlaN	8211.85645	6.06520e+04	104.74970	28.62457	parabolic	box sum
8.25351	117.07791	68ValH	68ValN	2.19285e+04	1.62446e+05	45.32771	30.31207	parabolic	box sum
8.02841	115.08833	70ThrH	70ThrN	2.16947e+04	1.57505e+05	35.78944	69.81666	parabolic	box sum
7.99993	119.63675	71TyrH	71TyrN	1.89440e+04	1.34174e+05	40.98702	28.08043	parabolic	box sum
7.97665	115.64248	72PheH	72PheN	4.74805e+04	3.38302e+05	37.78022	27.83724	parabolic	box sum
7.97132	117.90170	73ValH	73ValN	2.24609e+04	1.60839e+05	49.68477	29.50376	parabolic	box sum
8.40520	122.94995	74GluH	74GluN	2.22344e+04	1.62062e+05	36.54381	29.34992	parabolic	box sum
8.19160	121.80803	75LysH	75LysN	1.36821e+04	1.10049e+05	34.56973	57.96525	parabolic	box sum
8.13260	119.62346	77HisH	77HisN	4.14019e+04	2.90115e+05	40.12202	26.13866	parabolic	box sum
8.18950	124.48964	78AlaH	78AlaN	1.88808e+04	1.45057e+05	40.61947	34.11900	parabolic	box sum
8.03930	120.54728	79GluH	79GluN	2.46090e+04	1.74037e+05	41.58701	25.58991	parabolic	box sum
8.13184	118.63706	80HisH	80HisN	2.48026e+04	1.92415e+05	37.76288	38.61738	parabolic	box sum
8.02832	125.33933	81ArgH	81ArgN	5121.76367	3.58816e+04	33.87718	25.75920	parabolic	box sum
8.32992	122.70929	82GluH	82GluN	1.35807e+04	1.01265e+05	48.71042	31.04354	parabolic	box sum
7.97817	122.69418	83HisH	83HisN	1.52664e+04	1.11916e+05	43.89933	28.54799	parabolic	box sum
8.37833	121.80560	85LysH	85LysN	1.14427e+04	8.57228e+04	48.99889	30.37133	parabolic	box sum
8.61808	122.59910	86HisH	86HisN	4810.12012	3.50040e+04	30.08236	28.01493	parabolic	box sum
8.33293	120.21520	89AspH	89AspN	1.73069e+04	1.41841e+05	166.92640	59.52970	parabolic	box sum
8.08790	114.52818	90SerH	90SerN	1.26306e+04	9.24569e+04	47.02609	27.54602	parabolic	box sum
8.29680	121.57989	91GluH	91GluN	1.67899e+04	1.26339e+05	47.49255	34.25765	parabolic	box sum
8.24804	122.66039	92TrpH	92TrpN	1.75144e+04	1.26878e+05	70.36238	27.90553	parabolic	box sum
8.18803	117.86355	95AspH	95AspN	1.79183e+04	1.28593e+05	43.37651	28.38695	parabolic	box sum
7.77091	118.90530	96TyrH	96TyrN	3.56630e+04	2.65614e+05	35.68796	32.19731	parabolic	box sum
8.25905	121.90863	97GluH	97GluN	1.31116e+04	8.80463e+04	51.01071	23.70066	parabolic	box sum
7.84041	117.37122	99MetH	99MetN	1.81466e+04	1.30786e+05	42.70901	30.55125	parabolic	box sum
8.09311	117.70075	100AsnH	100AsnN	1.65813e+04	1.22967e+05	42.42833	32.34490	parabolic	box sum
7.91864	119.75802	101IleH	101IleN	3.11425e+04	2.22365e+05	39.98216	29.72615	parabolic	box sum
8.02535	115.52329	103SerH	103SerN	2.45761e+04	1.81202e+05	98.42602	66.85695	parabolic	box sum
7.81025	120.85452	104LysH	104LysN	2.69684e+04	1.93213e+05	38.02863	27.64712	parabolic	box sum
8.01593	118.20343	106PheH	106PheN	1.88055e+04	1.43013e+05	112.63905	38.28423	parabolic	box sum
7.56103	118.10266	107PheH	107PheN	1.50270e+04	1.06668e+05	42.99900	25.65086	parabolic	box sum
7.68811	120.41624	108TrpH	108TrpN	2.39857e+04	1.74989e+05	40.71855	29.87842	parabolic	box sum
8.00168	108.92617	109GlyH	109GlyN	1.45700e+04	1.01979e+05	43.37924	24.78526	parabolic	box sum
8.32768	121.42764	110AspH	110AspN	1.06074e+04	9.06410e+04	69.20489	43.66013	parabolic	box sum
8.18084	119.75826	113LysH	113LysN	1.11360e+04	8.77815e+04	93.96748	39.56248	parabolic	box sum
7.98883	112.92654	114ThrH	114ThrN	1.55397e+04	1.13311e+05	45.83103	28.05414	parabolic	box sum
8.09888	122.86155	115LeuH	115LeuN	2.35697e+04	1.66031e+05	39.18524	26.50090	parabolic	box sum
7.87160	117.07961	116PheH	116PheN	1.29878e+04	9.98203e+04	51.00195	40.13638	parabolic	box sum
8.43308	119.40984	118AsnH	118AsnN	9856.02734	7.26688e+04	43.62869	29.91770	parabolic	box sum
7.91423	118.10875	120ValH	120ValN	2.89843e+04	2.14324e+05	41.99976	30.81143	parabolic	box sum
7.89111	122.09648	121ValH	121ValN	3.16916e+04	2.30896e+05	56.38131	29.06066	parabolic	box sum
8.24389	117.54159	122AsnH	122AsnN	3.17005e+04	2.27652e+05	37.28638	28.39972	parabolic	box sum
8.13156	120.82494	123ArgH	123ArgN	7103.72021	5.42626e+04	103.28777	62.73844	parabolic	box sum
8.46818	121.01323	124HisH	124HisN	8195.64844	6.37094e+04	49.19222	34.01270	parabolic	box sum
8.43260	124.37490	126GluH	126GluN	2.54267e+04	1.78450e+05	37.54916	26.29308	parabolic	box sum
8.54609	120.76772	128AspH	128AspN	4350.51270	3.27916e+04	62.12122	31.64203	parabolic	box sum

## Sheet: DSA 0 mM
Position F1	Position F2	Assign F1	Assign F2	Height	Volume	Line Width F1 (Hz)	Line Width F2 (Hz)	Fit Method	Vol. Method
7.56695	122.91655	13LeuH	13LeuN	1.30537e+04	9.90227e+04	85.72487	30.45674	parabolic	box sum
7.93711	121.45916	17AlaH	17AlaN	1.68722e+04	1.37443e+05	37.50091	81.13305	parabolic	box sum
7.86486	116.14568	18LeuH	18LeuN	2.46571e+04	1.99609e+05	29.19054	50.91414	parabolic	box sum
8.18853	122.67565	21AlaH	21AlaN	2.77547e+04	2.03652e+05	69.64502	30.32057	parabolic	box sum
7.89103	117.85653	22PheH	22PheN	7.06644e+04	5.33773e+05	30.83063	49.20142	parabolic	box sum
8.15949	109.19087	23GlyH	23GlyN	1.18842e+04	8.20514e+04	51.58467	25.76562	parabolic	box sum
8.24197	118.98855	26AspH	26AspN	3.70585e+04	2.59584e+05	31.83959	27.26546	parabolic	box sum
7.95243	120.06012	28ValH	28ValN	5.35614e+04	3.84609e+05	39.09210	32.30440	parabolic	box sum
8.11979	118.20555	31GlnH	31GlnN	2.18274e+04	1.65886e+05	38.71412	45.21025	parabolic	box sum
8.08414	120.87913	34LysH	34LysN	9175.02344	7.10909e+04	49.04160	34.14588	parabolic	box sum
8.33390	118.54140	35GluH	35GluN	2.73249e+04	1.98908e+05	29.31193	33.64292	parabolic	box sum
7.90945	113.73909	36SerH	36SerN	9474.66797	7.10974e+04	36.17161	36.30475	parabolic	box sum
7.88462	122.00422	37LeuH	37LeuN	3.53956e+04	2.85796e+05	95.40324	41.07543	parabolic	box sum
7.93897	116.89650	38MetH	38MetN	2.79280e+04	2.12434e+05	32.71134	36.88924	parabolic	box sum
8.39858	125.26853	39AlaH	39AlaN	1.91425e+04	1.34111e+05	41.09188	24.92686	parabolic	box sum
8.13140	114.03644	40ThrH	40ThrN	3.97473e+04	2.92021e+05	29.66953	29.91023	parabolic	box sum
7.92955	120.49534	44AlaH	44AlaN	1.28509e+04	8.86541e+04	31.73393	99.95914	parabolic	box sum
8.00250	116.93195	45LysH	45LysN	3.37220e+04	2.41876e+05	32.09354	28.59528	parabolic	box sum
8.07406	113.45874	47ThrH	47ThrN	3.44563e+04	2.41779e+05	29.36203	26.60098	parabolic	box sum
8.14521	114.88601	48SerH	48SerN	7573.62109	5.10029e+04	44.42144	22.00452	parabolic	box sum
8.33943	122.71987	50MetH	50MetN	1.36378e+04	1.06615e+05	68.47076	38.31195	parabolic	box sum
7.72771	119.64555	51TrpH	51TrpN	6.11559e+04	4.12985e+05	28.16111	26.12133	parabolic	box sum
7.98360	118.66196	54IleH	54IleN	1.51661e+04	1.05222e+05	33.86714	26.42411	parabolic	box sum
7.84304	119.19817	60LeuH	60LeuN	7507.02539	5.76052e+04	48.62114	35.76652	parabolic	box sum
8.24385	123.13575	65LeuH	65LeuN	1.43764e+04	9.70385e+04	38.88015	25.32586	parabolic	box sum
7.68262	113.34064	66ThrH	66ThrN	2.94473e+04	2.03872e+05	32.34660	27.57564	parabolic	box sum
7.62856	122.79310	67AlaH	67AlaN	1.53144e+04	1.06028e+05	59.99981	27.75537	parabolic	box sum
8.28532	116.94916	68ValH	68ValN	4.19606e+04	2.90834e+05	33.12923	25.48309	parabolic	box sum
8.02096	115.09840	70ThrH	70ThrN	3.68706e+04	2.52136e+05	31.42531	26.27225	parabolic	box sum
8.03512	119.63576	71TyrH	71TyrN	3.46162e+04	2.30735e+05	30.88057	25.27829	parabolic	box sum
7.98502	115.85859	72PheH	72PheN	5.60947e+04	3.93109e+05	46.16727	26.37213	parabolic	box sum
7.97248	118.17826	73ValH	73ValN	8.58984e+04	5.74999e+05	28.11575	25.45625	parabolic	box sum
8.40922	123.11193	74GluH	74GluN	5.51281e+04	3.82145e+05	23.86056	28.32845	parabolic	box sum
8.19595	121.81960	75LysH	75LysN	3.29986e+04	2.36644e+05	30.95387	29.17937	parabolic	box sum
8.09825	119.58369	77HisH	77HisN	1.35997e+04	1.08451e+05	76.15947	41.17810	parabolic	box sum
8.21406	124.62897	78AlaH	78AlaN	2.42405e+04	1.75406e+05	37.04231	30.35328	parabolic	box sum
8.02606	120.65275	79GluH	79GluN	4.00782e+04	2.83178e+05	32.80094	26.95663	parabolic	box sum
8.12613	118.77395	80HisH	80HisN	5.39781e+04	3.68763e+05	43.39771	25.98252	parabolic	box sum
8.31018	122.52829	82GluH	82GluN	1.96475e+04	1.43875e+05	41.61334	32.74906	parabolic	box sum
7.95529	122.50659	83HisH	83HisN	3.61334e+04	2.55902e+05	29.29732	28.52509	parabolic	box sum
8.36650	121.86273	85LysH	85LysN	2.21185e+04	1.58762e+05	29.28456	29.53168	parabolic	box sum
8.59225	122.69404	86HisH	86HisN	9210.53711	6.15408e+04	27.53945	24.70508	parabolic	box sum
8.31668	120.18487	89AspH	89AspN	5.37708e+04	3.73734e+05	26.59873	63.36880	parabolic	box sum
8.08149	114.54618	90SerH	90SerN	2.79853e+04	1.93375e+05	29.23839	27.00365	parabolic	box sum
8.30608	121.71343	91GluH	91GluN	3.63219e+04	2.54445e+05	28.90360	30.11964	parabolic	box sum
8.22819	122.71845	92TrpH	92TrpN	5.24934e+04	3.47364e+05	24.19038	24.79165	parabolic	box sum
8.38166	120.57557	94ArgH	94ArgN	3.96475e+04	3.64464e+05	25.77026	42.57506	parabolic	box sum
8.20570	118.11343	95AspH	95AspN	4.37483e+04	3.03203e+05	31.97897	27.46964	parabolic	box sum
7.76566	118.77210	96TyrH	96TyrN	7.02291e+04	4.88389e+05	32.00683	27.41263	parabolic	box sum
8.26120	121.91076	97GluH	97GluN	4.12268e+04	2.85985e+05	30.09641	26.11719	parabolic	box sum
7.87909	117.19112	99MetH	99MetN	1.80067e+04	1.37621e+05	36.30777	127.20108	parabolic	box sum
8.13597	117.92979	100AsnH	100AsnN	1.64343e+04	1.21726e+05	37.41235	53.71478	parabolic	box sum
7.93570	119.84290	101IleH	101IleN	6.73826e+04	4.93825e+05	31.41455	36.55867	parabolic	box sum
8.04538	115.44971	103SerH	103SerN	1.87739e+04	1.32793e+05	35.75966	28.06841	parabolic	box sum
7.80003	120.63594	104LysH	104LysN	7.11296e+04	4.60316e+05	25.75942	25.65222	parabolic	box sum
8.03736	118.47408	106PheH	106PheN	1.44915e+04	1.08978e+05	33.92326	34.69198	parabolic	box sum
7.58369	118.26782	107PheH	107PheN	3.85020e+04	2.55433e+05	29.04635	25.22720	parabolic	box sum
7.70810	120.53298	108TrpH	108TrpN	5.93467e+04	4.08711e+05	31.85203	26.42377	parabolic	box sum
8.01034	109.04099	109GlyH	109GlyN	3.51106e+04	2.34847e+05	29.21808	25.40115	parabolic	box sum
8.31220	121.40439	110AspH	110AspN	1.62702e+04	1.29226e+05	44.15384	67.73967	parabolic	box sum
8.14687	119.72479	113LysH	113LysN	9.40932e+04	6.12190e+05	23.99745	24.64005	parabolic	box sum
7.99335	112.83855	114ThrH	114ThrN	1.99602e+04	1.42636e+05	33.41874	29.44056	parabolic	box sum
8.10280	122.96369	115LeuH	115LeuN	5.56414e+04	3.76909e+05	27.51633	25.77609	parabolic	box sum
7.88366	117.19112	116PheH	116PheN	1.94512e+04	1.43842e+05	34.21037	115.08045	parabolic	box sum
7.91601	118.05827	120ValH	120ValN	7.92168e+04	5.40152e+05	28.04662	24.57496	parabolic	box sum
7.91036	122.13745	121ValH	121ValN	5.69213e+04	4.43748e+05	43.73716	33.29462	parabolic	box sum
8.24572	117.63844	122AsnH	122AsnN	4.64126e+04	3.15515e+05	27.77549	26.75346	parabolic	box sum
8.13759	120.81036	123ArgH	123ArgN	7143.57422	5.50805e+04	151.71927	160.86765	parabolic	box sum
8.42620	124.35766	126GluH	126GluN	5.18917e+04	3.33589e+05	24.25357	24.58641	parabolic	box sum
8.54609	120.87159	128AspH	128AspN	7269.88281	5.24919e+04	96.16660	29.76019	parabolic	box sum
8.38342	120.71658	129AspH	129AspN	8.97707e+04	6.18773e+05	25.44253	28.20546	parabolic	box sum

## Sheet: DSA 5 mM
Position F1	Position F2	Assign F1	Assign F2	Height	Volume	Line Width F1 (Hz)	Line Width F2 (Hz)	Fit Method	Vol. Method
7.57072	122.75902	13LeuH	13LeuN	6117.03711	4.51196e+04	77.43289	28.20274	parabolic	box sum
7.97243	121.91943	17AlaH	17AlaN	1.21721e+04	9.43260e+04	120.81783	68.06657	parabolic	box sum
7.84617	116.36298	18LeuH	18LeuN	6657.05859	5.11432e+04	82.64557	36.44200	parabolic	box sum
8.19241	122.80002	21AlaH	21AlaN	3229.41113	2.37682e+04	230.42237	29.68647	parabolic	box sum
7.89012	117.83146	22PheH	22PheN	829.30566	8706.84668	61.39407	385.90094	parabolic	box sum
8.15949	109.19087	23GlyH	23GlyN	741.16699	3185.67773	15.95315	16.01117	parabolic	box sum
8.21640	119.13561	26AspH	26AspN	4783.70215	3.47669e+04	114.32876	36.76870	parabolic	box sum
7.93089	120.24970	28ValH	28ValN	2.90621e+04	2.05283e+05	47.21340	26.28808	parabolic	box sum
8.10172	118.37155	31GlnH	31GlnN	1.89159e+04	1.39456e+05	40.50434	30.46836	parabolic	box sum
8.02319	120.63091	34LysH	34LysN	7355.75879	6.04625e+04	102.68209	52.25354	parabolic	box sum
8.32286	118.38832	35GluH	35GluN	2.11803e+04	1.52960e+05	32.86557	30.35950	parabolic	box sum
7.86928	113.72528	36SerH	36SerN	3794.42676	2.97765e+04	89.65923	40.50344	parabolic	box sum
7.86544	122.09708	37LeuH	37LeuN	1.45099e+04	1.21218e+05	80.34568	41.80248	parabolic	box sum
7.96334	116.90631	38MetH	38MetN	5326.52832	4.05848e+04	131.59082	38.09438	parabolic	box sum
8.39648	125.29099	39AlaH	39AlaN	1232.23926	9812.50586	67.51992	61.07815	parabolic	box sum
8.13115	114.06642	40ThrH	40ThrN	3.14521e+04	2.25850e+05	45.11142	26.87604	parabolic	box sum
7.96438	120.69842	44AlaH	44AlaN	7056.78906	4.83026e+04	34.08512	60.27000	parabolic	box sum
8.00759	117.00161	45LysH	45LysN	4680.39160	3.52479e+04	34.93455	30.40897	parabolic	box sum
8.10741	113.75108	47ThrH	47ThrN	9895.74219	8.33778e+04	55.36351	56.79564	parabolic	box sum
8.15834	115.05752	48SerH	48SerN	8738.45215	5.90282e+04	31.60202	24.80986	parabolic	box sum
8.29279	122.83521	50MetH	50MetN	5797.75293	4.47992e+04	198.06742	32.46170	parabolic	box sum
7.78935	119.54852	51TrpH	51TrpN	5951.73535	4.73113e+04	66.82384	82.29423	parabolic	box sum
7.96385	118.58565	54IleH	54IleN	4632.80176	3.39998e+04	29.45942	88.01008	parabolic	box sum
7.82421	119.95835	60LeuH	60LeuN	-1845.98340	-1.06636e+04	36.79399	18.87345	parabolic	box sum
8.28434	123.32145	65LeuH	65LeuN	4790.03906	3.26882e+04	37.91406	25.14457	parabolic	box sum
7.67763	113.34064	66ThrH	66ThrN	1669.48047	1.21473e+04	77.63489	30.81354	parabolic	box sum
7.66141	122.88835	67AlaH	67AlaN	462.20508	4017.80469	256.33578	123.11723	parabolic	box sum
8.28204	117.20924	68ValH	68ValN	3243.35938	2.35001e+04	78.34454	275.13068	parabolic	box sum
8.03568	115.65084	70ThrH	70ThrN	1.81008e+04	1.28089e+05	83.04732	26.69244	parabolic	box sum
8.01153	119.82053	71TyrH	71TyrN	9058.63086	6.80339e+04	59.39622	28.88481	parabolic	box sum
7.99131	115.70911	72PheH	72PheN	1.74015e+04	1.25778e+05	91.91969	26.67586	parabolic	box sum
7.97246	118.07837	73ValH	73ValN	9286.91309	7.01521e+04	61.85997	30.47678	parabolic	box sum
8.40881	122.95791	74GluH	74GluN	2.52541e+04	1.78228e+05	31.81229	27.35141	parabolic	box sum
8.19500	121.93499	75LysH	75LysN	2.04134e+04	1.54987e+05	34.93841	33.77997	parabolic	box sum
8.09444	119.69809	77HisH	77HisN	1.11896e+04	8.51128e+04	87.04077	28.58448	parabolic	box sum
8.19395	124.60128	78AlaH	78AlaN	2.38381e+04	1.76903e+05	37.93397	31.04235	parabolic	box sum
8.11220	120.98334	79GluH	79GluN	1.55646e+04	1.19183e+05	49.40963	31.33681	parabolic	box sum
8.17141	118.80481	80HisH	80HisN	6385.33496	4.90135e+04	26.92879	44.31067	parabolic	box sum
8.33649	122.85730	82GluH	82GluN	2.30853e+04	1.68463e+05	40.84821	29.39042	parabolic	box sum
8.00027	122.83797	83HisH	83HisN	1.43170e+04	1.02468e+05	57.56071	25.74911	parabolic	box sum
8.39623	121.91822	85LysH	85LysN	2.04062e+04	1.40304e+05	44.02129	25.86870	parabolic	box sum
8.62088	122.76106	86HisH	86HisN	5844.56836	4.12967e+04	38.27543	28.38552	parabolic	box sum
8.34307	120.31901	89AspH	89AspN	3.95058e+04	2.70008e+05	47.26823	25.16407	parabolic	box sum
8.09489	114.65262	90SerH	90SerN	2.67802e+04	1.83567e+05	34.09387	25.70637	parabolic	box sum
8.29623	121.70361	91GluH	91GluN	1.51630e+04	1.08444e+05	40.52281	254.07995	parabolic	box sum
8.25579	122.78183	92TrpH	92TrpN	1.90746e+04	1.28524e+05	39.23726	24.19213	parabolic	box sum
8.41160	120.54745	94ArgH	94ArgN	1.27600e+04	9.88428e+04	67.65264	30.87999	parabolic	box sum
8.19401	118.02371	95AspH	95AspN	1.00712e+04	7.22029e+04	52.87094	25.88943	parabolic	box sum
7.79882	119.10170	96TyrH	96TyrN	2.06707e+04	1.49182e+05	41.98434	28.07982	parabolic	box sum
8.28535	122.05641	97GluH	97GluN	8203.74414	5.89538e+04	51.45822	325.31878	parabolic	box sum
7.90195	116.61325	99MetH	99MetN	8484.87012	7.08941e+04	69.81274	49.82709	parabolic	box sum
8.09095	117.90166	100AsnH	100AsnN	6160.69141	4.76052e+04	47.46172	128.74909	parabolic	box sum
7.85184	119.36897	101IleH	101IleN	5358.87305	3.81596e+04	97.86257	30.17577	parabolic	box sum
8.08068	115.24121	103SerH	103SerN	6190.09668	4.90753e+04	72.37300	171.11996	parabolic	box sum
7.81462	120.92264	104LysH	104LysN	2.27968e+04	1.57645e+05	42.72490	24.97708	parabolic	box sum
8.02668	118.53096	106PheH	106PheN	3595.55176	2.82346e+04	127.95256	39.12985	parabolic	box sum
7.69303	118.38533	107PheH	107PheN	4255.07812	3.11585e+04	29.85242	33.29265	parabolic	box sum
7.77574	120.89154	108TrpH	108TrpN	8265.73047	6.28445e+04	83.17273	31.53189	parabolic	box sum
8.05447	109.13152	109GlyH	109GlyN	-223.74023	-366.72949	7.00066	19.16264	parabolic	box sum
8.34093	121.42331	110AspH	110AspN	1.41898e+04	1.03774e+05	45.53308	32.58775	parabolic	box sum
8.14203	119.75492	113LysH	113LysN	8.45088e+04	5.59030e+05	27.51906	24.41908	parabolic	box sum
7.99280	113.10870	114ThrH	114ThrN	2.42562e+04	1.67068e+05	34.56467	25.29759	parabolic	box sum
8.16800	123.06029	115LeuH	115LeuN	3030.23926	2.45611e+04	32.43596	46.12755	parabolic	box sum
7.90835	116.60593	116PheH	116PheN	8974.63574	7.30214e+04	67.67568	45.78129	parabolic	box sum
7.92591	118.23395	120ValH	120ValN	7010.16211	5.56496e+04	56.57720	34.08656	parabolic	box sum
7.90582	122.20609	121ValH	121ValN	3.82506e+04	2.64055e+05	35.81449	25.59888	parabolic	box sum
8.26090	117.69643	122AsnH	122AsnN	1.05737e+04	7.61038e+04	57.78038	27.24358	parabolic	box sum
8.06589	120.66328	123ArgH	123ArgN	8067.20996	6.25527e+04	99.24101	38.35374	parabolic	box sum
8.44049	124.51066	126GluH	126GluN	5.28168e+04	3.52239e+05	28.29976	24.27527	parabolic	box sum
8.55789	120.90936	128AspH	128AspN	4464.44531	3.17419e+04	44.97108	25.82318	parabolic	box sum
8.38655	120.73701	129AspH	129AspN	9.92073e+04	6.52512e+05	25.66107	24.18581	parabolic	box sum
