# Supplementary material for: NMR structural analysis of the yeast cytochrome c oxidase subunit Cox13 and its interaction with ATP
Source: BMC Biol. 2021 May 10;19:98. doi: 10.1186/s12915-021-01036-x (PMC8111780; doi:10.1186/s12915-021-01036-x)
Supplement: Supplementary file 5 — Additional file 5. Excel file with data for Additional file 1: Figure S6. [file 12915_2021_1036_MOESM5_ESM.xlsx]

## Sheet: Sheet1
Cox13His								Cox13Δ
Sample	Background	Rate- background (nmolO2*min-1*ml)	Rate- background (e-*CytcO-1*s-1)		average	standard deviation		Sample	Background	Rate- background (nmolO2*min-1*ml)	Rate- background (e-*CytcO-1*s-1)		average	standard deviation
Cox13HistaggedCytcO 1	-5.05	-20.4	-170		-167.336	5.40061		Cox13DeltaFlagtag2020prep1	-4.059	-18.721	-208.011		-240.649	19.791
Cox13HistaggedCytcO 2	-5.385	-19.555	-162.958					Cox13DeltaFlagtag2020prep2	-6.841	-20.679	-229.767
Cox13HistaggedCytcO 3	-5.653	-20.937	-174.475					Cox13DeltaFlagtag2020prep3	-6.626	-23.514	-261.267
Cox13HistaggedCytcO 4	-6.324	-19.016	-158.467					Cox13DeltaFlagtag2020prep1	-5.676	-22.094	-245.489
Cox13HistaggedCytcO 5	-5.325	-20.595	-171.625					Cox13DeltaFlagtag2020prep2	-6.086	-23.284	-258.711
Cox13HistaggedCytcO 6	-6.281	-19.979	-166.492
Cox13His ATP/ADP
Sample	Background	Rate- background (nmolO2*min-1*ml)	Rate- background (e-*CytcO-1*s-1)		average	standard deviation		Sample	Background	Rate- background (nmolO2*min-1*ml)	Rate- background (e-*CytcO-1*s-1)		average	standard deviation
Cox13HistaggedCytcO 1mMATP1	-5.422	-35.118	-292.65		-298.05	13.3801		Cox13DeltaFlagtag2020prep1mMATP1	-6.058	-33.462	-371.8		-369.84	18.0251
Cox13HistaggedCytcO 2mMATP2	-5.936	-38.95	-324.583					Cox13DeltaFlagtag2020prep1mMATP2	-7.152	-34.818	-386.867
Cox13HistaggedCytcO 3mMATP3	-6.227	-35.203	-293.358					Cox13DeltaFlagtag2020prep1mMATP3	-6.309	-35.261	-391.789
Cox13HistaggedCytcO 4mMATP4	-4.576	-34.594	-288.283					Cox13DeltaFlagtag2020prep1mMATP4	-6.854	-31.656	-351.733
Cox13HistaggedCytcO 5mMATP5	-4.995	-34.965	-291.375					Cox13DeltaFlagtag2020prep1mMATP5	-6.849	-31.231	-347.011
Cox13HistaggedCytcO 2mMATP1	-5.307	-41.843	-348.692		-360.628	8.64384		Cox13DeltaFlagtag2020prep2mMATP1	-5.179	-35.981	-399.789		-406.851	13.0805
Cox13HistaggedCytcO 2mMATP2	-5.604	-43.346	-361.217					Cox13DeltaFlagtag2020prep2mMATP2	-7.773	-35.777	-397.522
Cox13HistaggedCytcO 2mMATP3	-5.383	-45.067	-375.558					Cox13DeltaFlagtag2020prep2mMATP3	-7.01	-37.16	-412.889
Cox13HistaggedCytcO 2mMATP4	-5.711	-42.959	-357.992					Cox13DeltaFlagtag2020prep2mMATP4	-6.513	-35.487	-394.3
Cox13HistaggedCytcO 2mMATP5	-6.408	-43.162	-359.683					Cox13DeltaFlagtag2020prep2mMATP5	-5.772	-38.678	-429.756
Cox13HistaggedCytcO 3mMATP1	-5.118	-54.062	-450.517		-462.182	14.9109		Cox13DeltaFlagtag2020prep3mMATP1	-5.929	-45.791	-508.789		-514.113	20.1836
Cox13HistaggedCytcO 3mMATP2	-5.688	-57.902	-482.517					Cox13DeltaFlagtag2020prep3mMATP2	-7.393	-48.027	-533.633
Cox13HistaggedCytcO 3mMATP3	-4.023	-53.3	-444.167					Cox13DeltaFlagtag2020prep3mMATP3	-7.171	-45.919	-510.211
Cox13HistaggedCytcO 3mMATP4	-5.049	-54.841	-457.008					Cox13DeltaFlagtag2020prep3mMATP4	-7.28	-48.32	-536.889
Cox13HistaggedCytcO 3mMATP5	-4.826	-57.204	-476.7					Cox13DeltaFlagtag2020prep3mMATP5	-7.026	-43.294	-481.044
Cox13HistaggedCytcO 4mMATP1	-5.947	-61.253	-510.442		-507.48	9.182		Cox13DeltaFlagtag2020prep4mMATP1	-6.382	-50.398	-559.978		-559.702	11.2448
Cox13HistaggedCytcO 4mMATP2	-6.08	-62.13	-517.75					Cox13DeltaFlagtag2020prep4mMATP2	-7.076	-50.094	-556.6
Cox13HistaggedCytcO 4mMATP3	-6.248	-59.312	-494.267					Cox13DeltaFlagtag2020prep4mMATP3	-6.515	-51.565	-572.944
Cox13HistaggedCytcO 4mMATP4	-6.491	-59.919	-499.325					Cox13DeltaFlagtag2020prep4mMATP4	-7.377	-48.643	-540.478
Cox13HistaggedCytcO 4mMATP5	-5.616	-61.874	-515.617					Cox13DeltaFlagtag2020prep4mMATP5	-6.304	-51.166	-568.511
Cox13HistaggedCytcO 5mMATP1	-6.644	-67.466	-562.217		-539.827	33.3201		Cox13DeltaFlagtag2020prep5mMATP1	-5.683	-61.967	-688.522		-666.064	14.7364
Cox13HistaggedCytcO 5mMATP2	-5.483	-58.847	-490.392					Cox13DeltaFlagtag2020prep5mMATP2	-6.374	-58.866	-654.067
Cox13HistaggedCytcO 5mMATP3	-6.929	-61.751	-514.592					Cox13DeltaFlagtag2020prep5mMATP3	-6.642	-61.088	-678.756
Cox13HistaggedCytcO 5mMATP4	-5.821	-69.999	-583.325					Cox13DeltaFlagtag2020prep5mMATP4	-6.371	-58.719	-652.433
Cox13HistaggedCytcO 5mMATP5	-7.237	-65.833	-548.608					Cox13DeltaFlagtag2020prep5mMATP5	-6.381	-59.089	-656.544
Sample	Background	Rate- background (nmolO2*min-1*ml)	Rate- background (e-*CytcO-1*s-1)		average	standard deviation		Sample	Background	Rate- background (nmolO2*min-1*ml)	Rate- background (e-*CytcO-1*s-1)		average	standard deviation
Cox13HistaggedCytcO 1mMADP1	-4.476	-29.424	-245.2		-231.152	10.4691		Cox13DeltaFlagtag2020prep1mMADP1	-6.309	-28.011	-311.233		-317.596	5.14998
Cox13HistaggedCytcO 1mMADP2	-5.359	-26.231	-218.592					Cox13DeltaFlagtag2020prep1mMADP2	-6.373	-29.297	-325.522
Cox13HistaggedCytcO 1mMADP3	-5.049	-28.841	-240.342					Cox13DeltaFlagtag2020prep1mMADP3	-7.399	-28.301	-314.456
Cox13HistaggedCytcO 1mMADP4	-5.174	-27.706	-230.883					Cox13DeltaFlagtag2020prep1mMADP4	-7.337	-28.383	-315.367
Cox13HistaggedCytcO 1mMADP5	-5.761	-26.489	-220.742					Cox13DeltaFlagtag2020prep1mMADP5	-6.884	-28.926	-321.4
Cox13HistaggedCytcO 2mMADP1	-5.727	-32.723	-272.692		-259.428	11.6171		Cox13DeltaFlagtag2020prep2mMADP1	-5.772	-29.378	-326.422		-370.591	31.3665
Cox13HistaggedCytcO 2mMADP2	-6.262	-31.398	-261.65					Cox13DeltaFlagtag2020prep2mMADP2	-6.511	-36.309	-403.433
Cox13HistaggedCytcO 2mMADP3	-6.12	-32	-266.667					Cox13DeltaFlagtag2020prep2mMADP3	-6.22	-33.97	-377.444
Cox13HistaggedCytcO 2mMADP4	-6.593	-30.917	-257.642					Cox13DeltaFlagtag2020prep2mMADP4	-6.351	-36.279	-403.1
Cox13HistaggedCytcO 2mMADP5	-5.161	-28.619	-238.492					Cox13DeltaFlagtag2020prep2mMADP5	-7.41	-30.83	-342.556
Cox13HistaggedCytcO 3mMADP1	-5.245	-37.875	-315.625		-305.485	6.28305		Cox13DeltaFlagtag2020prep3mMADP1	-7.358	-37.742	-419.356		-425.944	9.05606
Cox13HistaggedCytcO 3mMADP2	-6.291	-36.669	-305.575					Cox13DeltaFlagtag2020prep3mMADP2	-6.569	-38.951	-432.789
Cox13HistaggedCytcO 3mMADP3	-4.627	-36.683	-305.692					Cox13DeltaFlagtag2020prep3mMADP3	-8.512	-39.608	-440.089
Cox13HistaggedCytcO 3mMADP4	-6.025	-35.495	-295.792					Cox13DeltaFlagtag2020prep3mMADP4	-6.988	-37.432	-415.911
Cox13HistaggedCytcO 3mMADP5	-6.621	-36.569	-304.742					Cox13DeltaFlagtag2020prep3mMADP5	-7.408	-37.942	-421.578
Cox13HistaggedCytcO 4mMADP1	-6.783	-44.237	-368.642		-380.428	13.4662		Cox13DeltaFlagtag2020prep4mMADP1	-7.822	-41.758	-463.978		-464.569	15.8288
Cox13HistaggedCytcO 4mMADP2	-6.32	-43.97	-366.417					Cox13DeltaFlagtag2020prep4mMADP2	-6.729	-40.031	-444.789
Cox13HistaggedCytcO 4mMADP3	-6.965	-45.235	-376.958					Cox13DeltaFlagtag2020prep4mMADP3	-7.279	-44.391	-493.233
Cox13HistaggedCytcO 4mMADP4	-7.021	-48.379	-403.158					Cox13DeltaFlagtag2020prep4mMADP4	-7.928	-41.582	-462.022
Cox13HistaggedCytcO 4mMADP5	-6.424	-46.436	-386.967					Cox13DeltaFlagtag2020prep4mMADP5	-7.826	-41.294	-458.822
Cox13HistaggedCytcO 5mMADP1	-6.967	-52.813	-440.108		-443.92	8.60113		Cox13DeltaFlagtag2020prep5mMADP1	-8.127	-43.643	-484.922		-473.229	12.8609
Cox13HistaggedCytcO 5mMADP2	-6.667	-52.233	-435.275					Cox13DeltaFlagtag2020prep5mMADP2	-7.257	-43.003	-477.811
Cox13HistaggedCytcO 5mMADP3	-6.19	-54.07	-450.583					Cox13DeltaFlagtag2020prep5mMADP3	-7.386	-40.914	-454.6
Cox13HistaggedCytcO 5mMADP4	-6.449	-52.361	-436.342					Cox13DeltaFlagtag2020prep5mMADP4	-6.666	-43.834	-487.044
Cox13HistaggedCytcO 5mMADP5	-7.265	-54.875	-457.292					Cox13DeltaFlagtag2020prep5mMADP5	-7.361	-41.559	-461.767
