# Supplementary material for: NMR structural analysis of the yeast cytochrome c oxidase subunit Cox13 and its interaction with ATP
Source: BMC Biol. 2021 May 10;19:98. doi: 10.1186/s12915-021-01036-x (PMC8111780; doi:10.1186/s12915-021-01036-x)
Supplement: Supplementary file 6 — Additional file 6. Excel file with data for Additional file 1: Figure S10. [file 12915_2021_1036_MOESM6_ESM.xlsx]

## Sheet: Description
FILE DESCRIPTION
The spreadsheet contains Cox13 1H-15N cross peak properties at the ADP concentration indicated by each sheet's name.

## Sheet: ADP 0 mM
Position F1	Position F2	Assign F1	Assign F2	Height	Volume	Line Width F1 (Hz)	Line Width F2 (Hz)	Fit Method	Vol. Method
7.83779	116.09653	12SerH	12SerN	3.92851e+04	2.90055e+05	24.72255	24.84614	parabolic	box sum
7.53430	122.65442	13LeuH	13LeuN	4.87372e+04	3.41248e+05	80.87265	19.22311	parabolic	box sum
8.52435	115.23855	16AsnH	16AsnN	1.07728e+04	1.22470e+05	34.07562	31.68487	parabolic	box sum
7.97408	121.72393	17AlaH	17AlaN	1.40782e+05	1.09753e+06	36.76184	32.19669	parabolic	box sum
7.88539	115.84988	18LeuH	18LeuN	1.56046e+05	1.24148e+06	20.93109	32.56601	parabolic	box sum
7.68752	120.14234	19LysH	19LysN	1.22478e+05	1.03827e+06	36.51028	34.40647	parabolic	box sum
8.22241	122.52264	21AlaH	21AlaN	1.36717e+05	1.03402e+06	61.75023	22.09334	parabolic	box sum
7.90655	117.77573	22PheH	22PheN	3.83342e+05	2.63502e+06	20.65222	16.54202	parabolic	box sum
8.20119	109.14173	23GlyH	23GlyN	5.66131e+04	4.05392e+05	33.34309	17.39708	parabolic	box sum
8.23405	118.96353	26AspH	26AspN	1.87364e+05	1.36165e+06	28.19583	18.27759	parabolic	box sum
8.37845	121.81742	27LysH	27LysN	1.15987e+05	8.73007e+05	145.27496	20.24242	parabolic	box sum
7.94649	120.10926	28ValH	28ValN	3.29545e+05	2.28451e+06	26.75005	17.15844	parabolic	box sum
8.11771	118.26711	31GlnH	31GlnN	1.35952e+05	1.11253e+06	24.60933	28.84959	parabolic	box sum
8.30751	120.69024	32LysH	32LysN	3.38269e+05	2.74106e+06	60.50619	35.25430	parabolic	box sum
7.74181	119.49475	33PheH	33PheN	4.44785e+05	3.00682e+06	31.28702	15.25772	parabolic	box sum
8.11087	120.83970	34LysH	34LysN	2.60191e+04	2.37202e+05	383.01967	56.86847	parabolic	box sum
8.33636	118.31434	35GluH	35GluN	1.55082e+05	1.15035e+06	21.26314	23.37534	parabolic	box sum
7.90222	113.54225	36SerH	36SerN	4.01696e+04	3.10658e+05	34.61789	19.60377	parabolic	box sum
7.87566	121.89741	37LeuH	37LeuN	1.57566e+05	1.25759e+06	78.36350	35.14147	parabolic	box sum
7.92404	116.63320	38MetH	38MetN	1.64879e+05	1.23130e+06	29.38441	23.21369	parabolic	box sum
8.35907	125.18017	39AlaH	39AlaN	9.08064e+04	7.10334e+05	37.95845	21.15573	parabolic	box sum
8.14854	113.94620	40ThrH	40ThrN	2.42305e+05	1.73606e+06	22.52178	17.45338	parabolic	box sum
8.46630	120.90458	41GluH	41GluN	6.83930e+04	5.21112e+05	32.57636	22.72026	parabolic	box sum
7.85243	122.28074	42LysH	42LysN	4.67302e+04	4.16764e+05	86.89938	70.34356	parabolic	box sum
8.27388	120.48709	43HisH	43HisN	2.17075e+05	1.99622e+06	78.59087	63.93431	parabolic	box sum
7.95839	120.54136	44AlaH	44AlaN	1.15061e+05	8.29913e+05	22.65751	17.93921	parabolic	box sum
8.01186	116.90935	45LysH	45LysN	2.26115e+05	1.74271e+06	30.18694	22.11825	parabolic	box sum
8.24323	120.22745	46AspH	46AspN	2.19167e+05	1.75761e+06	58.13194	33.79567	parabolic	box sum
8.08698	113.48361	47ThrH	47ThrN	2.16557e+05	1.46594e+06	23.67606	16.01710	parabolic	box sum
8.15926	114.96090	48SerH	48SerN	5.34416e+04	3.60912e+05	17.17519	18.27907	parabolic	box sum
8.15030	117.18124	49AsnH	49AsnN	1.83093e+05	1.38859e+06	22.66346	26.04555	parabolic	box sum
8.33345	122.24308	50MetH	50MetN	2.38445e+04	1.78682e+05	146.76931	388.16016	parabolic	box sum
7.68988	119.36941	51TrpH	51TrpN	4.72207e+04	3.25487e+05	265.31570	20.67526	parabolic	box sum
7.93919	120.11234	52ValH	52ValN	3.16774e+05	2.28742e+06	27.89683	17.68408	parabolic	box sum
8.30423	119.50345	53LysH	53LysN	4.91781e+04	4.22363e+05	172.11832	358.80238	parabolic	box sum
7.99115	118.40246	54IleH	54IleN	9.79961e+04	7.70165e+05	27.39736	59.20063	parabolic	box sum
7.91108	116.35940	55SerH	55SerN	6.97567e+04	5.85875e+05	44.68128	67.77987	parabolic	box sum
8.05402	121.83041	56ValH	56ValN	1.09633e+05	1.17114e+06	33.58266	19.17992	parabolic	box sum
8.38640	118.76175	57TrpH	57TrpN	9.42518e+04	7.40575e+05	47.35452	31.43329	parabolic	box sum
8.38981	118.00912	58ValH	58ValN	3.47272e+04	2.44730e+05	19.11397	19.02776	parabolic	box sum
7.87521	119.19034	60LeuH	60LeuN	8.88540e+04	6.83016e+05	26.91633	40.49460	parabolic	box sum
8.10265	122.35465	62AlaH	62AlaN	3.51675e+04	2.78172e+05	39.43925	20.72491	parabolic	box sum
7.93304	119.76182	63IleH	63IleN	3.33627e+05	2.44247e+06	23.29095	18.81848	parabolic	box sum
7.90023	123.05394	64AlaH	64AlaN	1.17059e+05	8.47643e+05	27.60722	18.41179	parabolic	box sum
8.28170	123.11806	65LeuH	65LeuN	1.12006e+05	8.20910e+05	24.21140	18.51220	parabolic	box sum
7.69862	113.33871	66ThrH	66ThrN	2.24248e+05	1.60262e+06	24.20775	18.77741	parabolic	box sum
7.59038	122.62914	67AlaH	67AlaN	1.56491e+05	1.06785e+06	23.73006	16.86037	parabolic	box sum
8.28644	116.98981	68ValH	68ValN	2.70846e+05	1.97663e+06	34.41835	18.55102	parabolic	box sum
8.33006	119.12169	69AsnH	69AsnN	6.41092e+04	5.11355e+05	112.52173	90.56779	parabolic	box sum
8.03895	115.06908	70ThrH	70ThrN	1.95486e+05	1.42271e+06	24.02739	20.85495	parabolic	box sum
8.01712	119.49833	71TyrH	71TyrN	2.46604e+05	1.76876e+06	25.92302	17.93097	parabolic	box sum
7.99325	115.61747	72PheH	72PheN	4.78118e+05	3.53989e+06	23.55774	20.18283	parabolic	box sum
7.98537	117.92107	73ValH	73ValN	3.37012e+05	2.44383e+06	21.82089	18.43505	parabolic	box sum
8.43308	123.08779	74GluH	74GluN	3.26952e+05	2.31595e+06	19.72135	18.45954	parabolic	box sum
8.21778	121.80276	75LysH	75LysN	2.13975e+05	1.69991e+06	23.75780	27.06623	parabolic	box sum
8.33348	120.49773	76GluH	76GluN	8.81802e+05	6.02156e+06	16.76245	16.59933	parabolic	box sum
8.16018	119.66329	77HisH	77HisN	6.57598e+05	4.47384e+06	17.90954	15.10270	parabolic	box sum
8.20937	124.45019	78AlaH	78AlaN	1.27473e+05	9.90907e+05	29.45624	24.91211	parabolic	box sum
8.05715	120.59510	79GluH	79GluN	2.55578e+05	1.81392e+06	23.41116	18.01189	parabolic	box sum
8.15607	118.64667	80HisH	80HisN	4.44821e+05	3.27138e+06	23.69535	19.28496	parabolic	box sum
7.97768	125.50647	81ArgH	81ArgN	8.05628e+04	5.65416e+05	27.23618	18.25654	parabolic	box sum
8.35066	122.68748	82GluH	82GluN	1.01199e+05	7.69685e+05	109.94544	27.58071	parabolic	box sum
7.95216	122.60745	83HisH	83HisN	2.36946e+05	1.62626e+06	21.57777	15.89657	parabolic	box sum
8.05505	121.77297	84LeuH	84LeuN	3.47802e+04	5.92323e+05	37.65070	60.04101	parabolic	box sum
8.35787	121.82701	85LysH	85LysN	8.36833e+04	6.58449e+05	155.43739	51.44560	parabolic	box sum
8.63075	122.63816	86HisH	86HisN	5.12572e+04	3.72712e+05	22.37525	15.89833	parabolic	box sum
8.16493	121.90521	87ValH	87ValN	3.99278e+04	3.01674e+05	191.53775	21.16451	parabolic	box sum
8.34225	120.15106	89AspH	89AspN	2.79317e+05	2.03836e+06	26.26079	19.03325	parabolic	box sum
8.10004	114.55800	90SerH	90SerN	1.49003e+05	1.03855e+06	21.23728	16.03654	parabolic	box sum
8.31576	121.53364	91GluH	91GluN	2.08372e+05	1.48750e+06	26.98837	17.78580	parabolic	box sum
8.26404	122.69084	92TrpH	92TrpN	3.79637e+05	2.59367e+06	19.12325	17.95622	parabolic	box sum
8.42635	120.54128	94ArgH	94ArgN	1.83651e+05	1.31261e+06	38.89359	17.94702	parabolic	box sum
8.21301	117.86115	95AspH	95AspN	2.67489e+05	1.85587e+06	20.38398	16.84575	parabolic	box sum
7.76643	118.76417	96TyrH	96TyrN	4.44283e+05	3.38998e+06	35.02499	18.57422	parabolic	box sum
8.27960	121.92723	97GluH	97GluN	2.34712e+05	1.75613e+06	28.12358	18.76361	parabolic	box sum
7.86338	117.38387	99MetH	99MetN	2.22934e+05	1.58145e+06	29.21656	17.40697	parabolic	box sum
8.12142	117.69612	100AsnH	100AsnN	8.85272e+04	6.81674e+05	47.69418	25.59927	parabolic	box sum
7.93996	119.75567	101IleH	101IleN	3.26224e+05	2.44930e+06	23.74456	21.48362	parabolic	box sum
7.90304	122.16692	102ArgH	102ArgN	4.72158e+05	3.41763e+06	23.04356	17.99201	parabolic	box sum
8.04595	115.50182	103SerH	103SerN	1.20673e+05	9.34916e+05	78.40697	52.87267	parabolic	box sum
7.83582	120.90220	104LysH	104LysN	4.72570e+05	3.16042e+06	19.19456	15.79172	parabolic	box sum
8.02417	118.16579	106PheH	106PheN	2.34683e+05	1.71707e+06	28.94092	19.73144	parabolic	box sum
7.57856	118.10152	107PheH	107PheN	2.52351e+05	1.74058e+06	24.46577	16.47542	parabolic	box sum
7.71226	120.38292	108TrpH	108TrpN	3.58788e+05	2.85145e+06	23.93023	25.12105	parabolic	box sum
8.02331	108.93301	109GlyH	109GlyN	1.99743e+05	1.38963e+06	21.93087	16.02124	parabolic	box sum
8.32879	121.12997	110AspH	110AspN	1.23630e+04	2.14879e+05	503.47538	464.95135	parabolic	box sum
8.51143	109.43821	111GlyH	111GlyN	5862.32031	6.83341e+04	28.80716	59.34254	parabolic	box sum
7.89223	123.05760	112AspH	112AspN	1.06141e+05	8.39732e+05	28.35012	22.03536	parabolic	box sum
8.20475	119.69020	113LysH	113LysN	1.22632e+05	9.95606e+05	67.76936	26.17191	parabolic	box sum
8.00350	112.83695	114ThrH	114ThrN	1.34684e+05	8.98919e+05	21.33184	15.30441	parabolic	box sum
8.12065	122.87250	115LeuH	115LeuN	3.38251e+05	2.30537e+06	21.56787	16.03646	parabolic	box sum
7.89397	117.04365	116PheH	116PheN	1.02133e+05	8.12472e+05	37.80374	73.62382	parabolic	box sum
8.44458	119.41727	117TrpH	117TrpN	6.26218e+04	4.90253e+05	41.05819	20.66955	parabolic	box sum
8.46840	119.40763	118AsnH	118AsnN	1.07301e+05	7.48582e+05	29.99491	16.26099	parabolic	box sum
7.93475	118.17683	120ValH	120ValN	6.15236e+05	4.04679e+06	19.87804	15.25455	parabolic	box sum
7.91086	122.16692	121ValH	121ValN	4.17520e+05	3.10937e+06	25.50152	19.32521	parabolic	box sum
8.26128	117.54100	122AsnH	122AsnN	2.97578e+05	2.11545e+06	22.34684	18.26605	parabolic	box sum
8.16920	121.01006	123ArgH	123ArgN	2.80238e+04	2.48946e+05	42.83622	83.85221	parabolic	box sum
8.47681	121.00550	124HisH	124HisN	5.76259e+04	4.65526e+05	38.46001	24.91756	parabolic	box sum
7.94684	122.00423	125IleH	125IleN	3.19946e+05	2.22203e+06	23.25467	16.50690	parabolic	box sum
8.43602	124.35936	126GluH	126GluN	3.83555e+05	2.53699e+06	18.76577	15.20781	parabolic	box sum
8.27935	120.74640	127HisH	127HisN	2.87080e+05	2.35795e+06	55.89603	56.65243	parabolic	box sum
8.56209	120.75065	128AspH	128AspN	3.37572e+04	2.65156e+05	37.64277	21.59823	parabolic	box sum
8.39019	120.72293	129AspH	129AspN	5.10714e+05	3.41924e+06	17.13964	15.80334	parabolic	box sum
8.40833	109.12275	135GlyH	135GlyN	9.35874e+04	6.56758e+05	29.17507	16.87761	parabolic	box sum

## Sheet: ADP 260 uM
Position F1	Position F2	Assign F1	Assign F2	Height	Volume	Line Width F1 (Hz)	Line Width F2 (Hz)	Fit Method	Vol. Method
7.83779	116.09653	12SerH	12SerN	2.46258e+04	2.21306e+05	98.33536	115.47538	parabolic	box sum
7.53430	122.65442	13LeuH	13LeuN	4.21459e+04	3.41822e+05	88.89665	20.95838	parabolic	box sum
8.51314	115.27847	16AsnH	16AsnN	2.53269e+04	1.73082e+05	21.53091	16.70443	parabolic	box sum
7.97239	121.74089	17AlaH	17AlaN	1.47332e+05	1.12986e+06	29.52525	32.50391	parabolic	box sum
7.88252	115.90491	18LeuH	18LeuN	1.56719e+05	1.23647e+06	21.35436	30.47740	parabolic	box sum
7.68489	120.13387	19LysH	19LysN	1.19333e+05	9.77476e+05	39.71437	35.84794	parabolic	box sum
8.22080	122.52464	21AlaH	21AlaN	1.32656e+05	1.01799e+06	61.48032	21.87829	parabolic	box sum
7.90598	117.76959	22PheH	22PheN	3.39280e+05	2.45160e+06	21.70684	18.31786	parabolic	box sum
8.19642	109.15014	23GlyH	23GlyN	5.83490e+04	4.36292e+05	39.40537	20.19399	parabolic	box sum
8.23018	118.97898	26AspH	26AspN	1.81389e+05	1.33390e+06	27.69281	19.20910	parabolic	box sum
8.37926	121.82673	27LysH	27LysN	9.34642e+04	7.82313e+05	146.74304	27.17518	parabolic	box sum
7.94223	120.12710	28ValH	28ValN	3.19829e+05	2.28953e+06	27.85617	17.66747	parabolic	box sum
8.11578	118.26054	31GlnH	31GlnN	1.38381e+05	1.09916e+06	26.90341	32.24356	parabolic	box sum
8.30690	120.68223	32LysH	32LysN	3.41019e+05	2.82861e+06	57.12893	34.57074	parabolic	box sum
7.74181	119.49475	33PheH	33PheN	4.32660e+05	3.01723e+06	29.12805	16.69910	parabolic	box sum
8.11087	120.83970	34LysH	34LysN	4.09492e+04	3.45262e+05	357.26570	40.67239	parabolic	box sum
8.33591	118.36900	35GluH	35GluN	1.27006e+05	1.02352e+06	22.04983	32.98194	parabolic	box sum
7.89637	113.51573	36SerH	36SerN	5.53647e+04	3.88073e+05	34.37810	17.43157	parabolic	box sum
7.88086	121.90457	37LeuH	37LeuN	1.67135e+05	1.36755e+06	42.43140	37.95813	parabolic	box sum
7.92324	116.65344	38MetH	38MetN	1.52704e+05	1.21058e+06	27.98513	24.64895	parabolic	box sum
8.35734	125.19501	39AlaH	39AlaN	9.06579e+04	6.76104e+05	40.86074	17.84759	parabolic	box sum
8.14675	113.95202	40ThrH	40ThrN	2.65381e+05	1.83761e+06	20.79692	16.12943	parabolic	box sum
8.46630	120.90458	41GluH	41GluN	6.53835e+04	5.00175e+05	28.78094	24.15095	parabolic	box sum
7.84948	122.33812	42LysH	42LysN	4.67865e+04	3.92807e+05	91.83042	82.83245	parabolic	box sum
8.26534	120.45541	43HisH	43HisN	2.30420e+05	2.14044e+06	77.69357	63.61211	parabolic	box sum
7.95875	120.55496	44AlaH	44AlaN	1.17049e+05	8.39656e+05	21.75740	19.38685	parabolic	box sum
8.01187	116.92537	45LysH	45LysN	2.23373e+05	1.66900e+06	30.77733	20.37182	parabolic	box sum
8.24708	120.23169	46AspH	46AspN	2.39570e+05	1.92898e+06	59.56656	42.94733	parabolic	box sum
8.08698	113.48361	47ThrH	47ThrN	2.04874e+05	1.41107e+06	24.38571	17.00871	parabolic	box sum
8.16339	114.92860	48SerH	48SerN	4.69650e+04	3.46076e+05	23.43493	21.79449	parabolic	box sum
8.14745	117.18114	49AsnH	49AsnN	1.57885e+05	1.24185e+06	23.86278	26.58251	parabolic	box sum
8.33262	122.31604	50MetH	50MetN	2.34455e+04	1.95778e+05	50.90651	77.78123	parabolic	box sum
7.68595	119.44656	51TrpH	51TrpN	3.76420e+04	2.95197e+05	284.22262	19.69717	parabolic	box sum
7.93290	120.11562	52ValH	52ValN	2.74935e+05	2.04978e+06	32.95652	17.95683	parabolic	box sum
8.29666	119.50686	53LysH	53LysN	3.88520e+04	3.88484e+05	184.02020	330.90500	parabolic	box sum
7.98531	118.41281	54IleH	54IleN	9.36279e+04	7.18413e+05	85.15367	58.78918	parabolic	box sum
7.92001	116.28788	55SerH	55SerN	4.83718e+04	4.01732e+05	64.13324	115.02365	parabolic	box sum
8.05402	121.83041	56ValH	56ValN	1.70215e+05	1.59923e+06	28.58354	17.22160	parabolic	box sum
8.38799	118.78478	57TrpH	57TrpN	9.13389e+04	7.19678e+05	40.37607	26.47031	parabolic	box sum
8.38981	118.00912	58ValH	58ValN	1.89579e+04	1.45771e+05	648.98115	134.59831	parabolic	box sum
7.87368	119.21109	60LeuH	60LeuN	7.55321e+04	6.20713e+05	29.82488	86.43125	parabolic	box sum
8.10171	122.37718	62AlaH	62AlaN	3.18466e+04	2.63005e+05	38.11055	28.34513	parabolic	box sum
7.92794	119.77461	63IleH	63IleN	3.03335e+05	2.17558e+06	24.97348	19.21582	parabolic	box sum
7.89665	123.05604	64AlaH	64AlaN	9.17974e+04	7.28826e+05	32.60279	22.21488	parabolic	box sum
8.27960	123.12499	65LeuH	65LeuN	1.24801e+05	8.64050e+05	21.49812	17.25934	parabolic	box sum
7.69862	113.33871	66ThrH	66ThrN	2.19191e+05	1.59918e+06	23.50947	19.34674	parabolic	box sum
7.59038	122.62914	67AlaH	67AlaN	1.53460e+05	1.05269e+06	25.92229	15.95865	parabolic	box sum
8.28204	117.00432	68ValH	68ValN	2.72308e+05	1.90946e+06	28.44582	16.49211	parabolic	box sum
8.33590	119.08312	69AsnH	69AsnN	6.19835e+04	4.56569e+05	53.25219	35.08995	parabolic	box sum
8.03462	115.06499	70ThrH	70ThrN	1.89370e+05	1.31230e+06	23.44577	19.54030	parabolic	box sum
8.01618	119.50973	71TyrH	71TyrN	2.31562e+05	1.67038e+06	25.96993	18.41743	parabolic	box sum
7.99110	115.61776	72PheH	72PheN	4.65262e+05	3.39013e+06	22.43598	20.03086	parabolic	box sum
7.98459	117.93901	73ValH	73ValN	3.19116e+05	2.31207e+06	22.33558	18.23305	parabolic	box sum
8.43012	123.08535	74GluH	74GluN	3.04619e+05	2.13877e+06	19.51180	17.94958	parabolic	box sum
8.21616	121.80650	75LysH	75LysN	2.20627e+05	1.69059e+06	24.51154	25.31241	parabolic	box sum
8.33101	120.50628	76GluH	76GluN	8.79960e+05	5.75828e+06	16.63255	15.14108	parabolic	box sum
8.15845	119.68309	77HisH	77HisN	6.59355e+05	4.46727e+06	17.70083	14.57148	parabolic	box sum
8.20744	124.42177	78AlaH	78AlaN	1.25061e+05	9.57532e+05	33.33495	27.98462	parabolic	box sum
8.05638	120.59516	79GluH	79GluN	2.63854e+05	1.89243e+06	25.39967	18.52781	parabolic	box sum
8.15273	118.66168	80HisH	80HisN	4.37316e+05	3.22970e+06	21.92087	20.13909	parabolic	box sum
7.98365	125.47379	81ArgH	81ArgN	7.88033e+04	5.57155e+05	31.40847	17.38756	parabolic	box sum
8.34723	122.68310	82GluH	82GluN	9.63838e+04	7.78277e+05	117.19537	24.23173	parabolic	box sum
7.95694	122.61240	83HisH	83HisN	2.13570e+05	1.54497e+06	22.27553	17.71816	parabolic	box sum
8.05505	121.77297	84LeuH	84LeuN	4.27330e+04	7.73456e+05	40.74126	27.59081	parabolic	box sum
8.35545	121.83308	85LysH	85LysN	7.39284e+04	6.19991e+05	151.84620	51.76123	parabolic	box sum
8.63128	122.62578	86HisH	86HisN	5.46421e+04	3.85033e+05	19.49053	16.61864	parabolic	box sum
8.17259	121.91440	87ValH	87ValN	5.14520e+04	3.78646e+05	170.36990	22.82606	parabolic	box sum
8.34302	120.14158	89AspH	89AspN	2.67582e+05	1.94144e+06	24.81064	18.40061	parabolic	box sum
8.09967	114.54812	90SerH	90SerN	1.42831e+05	9.86127e+05	21.58945	16.47411	parabolic	box sum
8.31141	121.54015	91GluH	91GluN	1.86478e+05	1.42720e+06	25.22213	20.09987	parabolic	box sum
8.26180	122.70130	92TrpH	92TrpN	3.53276e+05	2.40348e+06	20.32778	17.20197	parabolic	box sum
8.42420	120.55173	94ArgH	94ArgN	1.80132e+05	1.19696e+06	20.90597	15.13305	parabolic	box sum
8.21178	117.86203	95AspH	95AspN	2.67566e+05	1.86576e+06	20.21217	16.82741	parabolic	box sum
7.76779	118.77462	96TyrH	96TyrN	4.81753e+05	3.49453e+06	31.85780	17.81073	parabolic	box sum
8.27938	121.93124	97GluH	97GluN	2.30581e+05	1.65095e+06	28.04091	17.85063	parabolic	box sum
7.86363	117.39630	99MetH	99MetN	2.12350e+05	1.51616e+06	27.49796	17.50143	parabolic	box sum
8.11294	117.70731	100AsnH	100AsnN	8.30120e+04	6.38942e+05	33.38103	25.14159	parabolic	box sum
7.93603	119.76490	101IleH	101IleN	3.19270e+05	2.33263e+06	23.37237	19.42907	parabolic	box sum
7.90598	122.17162	102ArgH	102ArgN	4.78428e+05	3.44964e+06	23.44379	17.81912	parabolic	box sum
8.04314	115.48136	103SerH	103SerN	1.15698e+05	8.74672e+05	75.47820	23.52135	parabolic	box sum
7.83582	120.90220	104LysH	104LysN	4.60636e+05	3.14365e+06	19.54714	16.04153	parabolic	box sum
8.02192	118.17735	106PheH	106PheN	2.30941e+05	1.64768e+06	28.31519	17.45688	parabolic	box sum
7.57856	118.10152	107PheH	107PheN	2.67486e+05	1.74958e+06	23.23372	15.12874	parabolic	box sum
7.71072	120.38841	108TrpH	108TrpN	3.44853e+05	2.76328e+06	24.96223	24.71264	parabolic	box sum
8.02088	108.93477	109GlyH	109GlyN	2.06370e+05	1.40586e+06	22.52282	15.06564	parabolic	box sum
8.32879	121.12997	110AspH	110AspN	2.52143e+04	2.63202e+05	166.97971	333.05677	parabolic	box sum
8.51143	109.43821	111GlyH	111GlyN	1.64570e+04	1.16775e+05	13.98167	24.62512	parabolic	box sum
7.88803	123.06753	112AspH	112AspN	1.06862e+05	7.72392e+05	29.59979	20.52572	parabolic	box sum
8.20515	119.70662	113LysH	113LysN	1.22648e+05	9.33187e+05	62.15786	22.10929	parabolic	box sum
8.00181	112.84720	114ThrH	114ThrN	1.46457e+05	9.79663e+05	22.38500	15.33019	parabolic	box sum
8.11955	122.86078	115LeuH	115LeuN	3.48189e+05	2.29518e+06	20.62501	15.15513	parabolic	box sum
7.88768	117.04885	116PheH	116PheN	9.68086e+04	7.97285e+05	35.83128	31.83439	parabolic	box sum
8.41386	119.38867	117TrpH	117TrpN	3.64655e+04	2.89553e+05	71.11576	24.98480	parabolic	box sum
8.46457	119.42359	118AsnH	118AsnN	1.17002e+05	8.14318e+05	29.52197	16.28833	parabolic	box sum
7.93362	118.18596	120ValH	120ValN	6.00178e+05	4.00265e+06	19.68110	15.55565	parabolic	box sum
7.90867	122.16943	121ValH	121ValN	4.78428e+05	3.44964e+06	23.44379	17.81912	parabolic	box sum
8.25928	117.53742	122AsnH	122AsnN	2.72752e+05	2.01022e+06	25.67886	19.02332	parabolic	box sum
8.16920	121.01006	123ArgH	123ArgN	3.37725e+04	3.00965e+05	182.25719	78.81873	parabolic	box sum
8.47395	120.99139	124HisH	124HisN	5.49952e+04	4.21627e+05	28.05076	21.09009	parabolic	box sum
7.95153	122.00423	125IleH	125IleN	2.81227e+05	1.99974e+06	60.22377	17.23970	parabolic	box sum
8.43355	124.34444	126GluH	126GluN	3.83640e+05	2.45531e+06	17.93863	14.41812	parabolic	box sum
8.28010	120.76924	127HisH	127HisN	2.99440e+05	2.46016e+06	52.69423	56.98426	parabolic	box sum
8.56289	120.77500	128AspH	128AspN	3.67628e+04	2.88059e+05	39.29080	19.96481	parabolic	box sum
8.39019	120.72293	129AspH	129AspN	4.60718e+05	3.15394e+06	17.37890	15.74262	parabolic	box sum
8.40833	109.12275	135GlyH	135GlyN	1.06816e+05	6.49890e+05	27.31833	14.00718	parabolic	box sum

## Sheet: ADP 650 uM
Position F1	Position F2	Assign F1	Assign F2	Height	Volume	Line Width F1 (Hz)	Line Width F2 (Hz)	Fit Method	Vol. Method
7.83779	116.09653	12SerH	12SerN	3.32584e+04	2.83311e+05	77.68408	91.20888	parabolic	box sum
7.53430	122.65442	13LeuH	13LeuN	5.19762e+04	3.54772e+05	83.54245	14.74602	parabolic	box sum
8.51771	115.32544	16AsnH	16AsnN	2.36102e+04	1.74153e+05	39.04752	44.86644	parabolic	box sum
7.97239	121.74089	17AlaH	17AlaN	1.76484e+05	1.35297e+06	27.41289	37.38362	parabolic	box sum
7.88342	115.90242	18LeuH	18LeuN	1.57851e+05	1.21245e+06	20.94996	32.42410	parabolic	box sum
7.68073	120.15251	19LysH	19LysN	1.25020e+05	9.42083e+05	42.63814	26.72468	parabolic	box sum
8.22214	122.55177	21AlaH	21AlaN	1.52969e+05	1.14135e+06	55.60496	21.19447	parabolic	box sum
7.90394	117.77260	22PheH	22PheN	3.77185e+05	2.56168e+06	20.48218	16.33778	parabolic	box sum
8.19642	109.15014	23GlyH	23GlyN	6.07280e+04	4.70621e+05	35.78708	18.85196	parabolic	box sum
8.23045	118.96784	26AspH	26AspN	1.94870e+05	1.39066e+06	26.32366	17.48030	parabolic	box sum
8.37926	121.82673	27LysH	27LysN	1.14903e+05	9.23007e+05	144.88651	25.91722	parabolic	box sum
7.94223	120.12710	28ValH	28ValN	3.58788e+05	2.50321e+06	28.00525	16.95833	parabolic	box sum
8.11578	118.26054	31GlnH	31GlnN	1.48247e+05	1.22324e+06	28.53934	33.59358	parabolic	box sum
8.30271	120.67377	32LysH	32LysN	3.62991e+05	2.98262e+06	53.36030	39.44484	parabolic	box sum
7.74181	119.49475	33PheH	33PheN	4.16115e+05	2.97423e+06	32.01772	16.47787	parabolic	box sum
8.11087	120.83970	34LysH	34LysN	4.97623e+04	3.80042e+05	286.58113	32.29212	parabolic	box sum
8.33591	118.36900	35GluH	35GluN	1.39726e+05	1.11202e+06	23.42804	27.67394	parabolic	box sum
7.89637	113.51573	36SerH	36SerN	5.12601e+04	4.02670e+05	35.22745	16.40336	parabolic	box sum
7.88053	121.92806	37LeuH	37LeuN	1.73091e+05	1.37365e+06	42.11604	34.43267	parabolic	box sum
7.92446	116.64598	38MetH	38MetN	1.63556e+05	1.27691e+06	26.43917	26.04965	parabolic	box sum
8.35638	125.19792	39AlaH	39AlaN	9.05970e+04	6.85534e+05	36.97399	18.86591	parabolic	box sum
8.14675	113.95202	40ThrH	40ThrN	2.76494e+05	1.89457e+06	21.39470	15.53533	parabolic	box sum
8.46630	120.90458	41GluH	41GluN	7.25076e+04	5.33102e+05	28.15590	22.88507	parabolic	box sum
7.85249	122.28453	42LysH	42LysN	6.61632e+04	4.93064e+05	71.14557	56.01746	parabolic	box sum
8.26534	120.45541	43HisH	43HisN	2.69107e+05	2.43787e+06	75.84111	58.70052	parabolic	box sum
7.95875	120.55496	44AlaH	44AlaN	1.36083e+05	9.17598e+05	18.77890	17.88790	parabolic	box sum
8.01187	116.92537	45LysH	45LysN	2.19812e+05	1.68347e+06	33.33308	21.53902	parabolic	box sum
8.24708	120.23169	46AspH	46AspN	2.83040e+05	2.15619e+06	51.66849	34.23278	parabolic	box sum
8.09019	113.48794	47ThrH	47ThrN	1.83506e+05	1.36605e+06	24.41834	19.56904	parabolic	box sum
8.16367	114.91942	48SerH	48SerN	5.63383e+04	3.75019e+05	20.81297	14.98298	parabolic	box sum
8.14850	117.15759	49AsnH	49AsnN	1.74520e+05	1.31612e+06	23.68482	25.15663	parabolic	box sum
8.33262	122.31604	50MetH	50MetN	2.53216e+04	2.05226e+05	153.28489	75.67542	parabolic	box sum
7.68910	119.44781	51TrpH	51TrpN	4.85821e+04	3.57358e+05	269.98089	20.22809	parabolic	box sum
7.93290	120.11562	52ValH	52ValN	2.92563e+05	2.23175e+06	33.27782	18.65591	parabolic	box sum
8.29666	119.50686	53LysH	53LysN	5.23361e+04	4.65373e+05	74.90388	281.11307	parabolic	box sum
7.98642	118.40350	54IleH	54IleN	1.02155e+05	8.14789e+05	62.44778	60.57833	parabolic	box sum
7.91719	116.37445	55SerH	55SerN	6.46565e+04	5.84791e+05	57.18095	175.27501	parabolic	box sum
8.05402	121.83041	56ValH	56ValN	2.34742e+05	2.08517e+06	25.40863	16.68148	parabolic	box sum
8.38799	118.78478	57TrpH	57TrpN	8.53794e+04	6.86867e+05	47.21722	28.39453	parabolic	box sum
8.38981	118.00912	58ValH	58ValN	2.99070e+04	2.35020e+05	29.55799	22.14225	parabolic	box sum
7.87368	119.21109	60LeuH	60LeuN	7.42379e+04	5.88122e+05	27.57594	60.66991	parabolic	box sum
8.10422	122.32712	62AlaH	62AlaN	3.95120e+04	3.22460e+05	25.16333	70.91624	parabolic	box sum
7.92794	119.77461	63IleH	63IleN	3.13814e+05	2.30281e+06	25.24996	22.10684	parabolic	box sum
7.89665	123.05604	64AlaH	64AlaN	1.32900e+05	9.50711e+05	22.49540	18.06390	parabolic	box sum
8.28110	123.11542	65LeuH	65LeuN	9.99555e+04	7.30032e+05	26.34503	17.62694	parabolic	box sum
7.69862	113.33871	66ThrH	66ThrN	2.16655e+05	1.52680e+06	24.17272	18.04469	parabolic	box sum
7.59436	122.62373	67AlaH	67AlaN	1.47753e+05	9.88018e+05	22.12666	15.19572	parabolic	box sum
8.28204	117.00432	68ValH	68ValN	2.49433e+05	1.76777e+06	30.46572	17.69608	parabolic	box sum
8.33461	119.02402	69AsnH	69AsnN	4.52473e+04	3.91099e+05	192.43359	291.21461	parabolic	box sum
8.03613	115.08733	70ThrH	70ThrN	1.84307e+05	1.41619e+06	24.78416	21.98762	parabolic	box sum
8.01618	119.50973	71TyrH	71TyrN	2.26584e+05	1.67299e+06	26.51830	18.74884	parabolic	box sum
7.99110	115.61776	72PheH	72PheN	4.55021e+05	3.38633e+06	23.37185	20.72639	parabolic	box sum
7.98459	117.93901	73ValH	73ValN	3.46858e+05	2.45418e+06	21.50615	17.42823	parabolic	box sum
8.42795	123.07092	74GluH	74GluN	2.93032e+05	2.15575e+06	19.86782	19.08929	parabolic	box sum
8.21621	121.79234	75LysH	75LysN	2.67077e+05	1.95753e+06	22.51052	21.24544	parabolic	box sum
8.33101	120.50628	76GluH	76GluN	8.91136e+05	5.83276e+06	17.34376	14.58552	parabolic	box sum
8.15774	119.67738	77HisH	77HisN	7.10851e+05	4.72608e+06	17.40955	14.55145	parabolic	box sum
8.20805	124.42959	78AlaH	78AlaN	1.44800e+05	1.14717e+06	27.58334	27.62405	parabolic	box sum
8.05638	120.59516	79GluH	79GluN	2.79901e+05	2.03498e+06	24.21484	19.27701	parabolic	box sum
8.15273	118.66168	80HisH	80HisN	4.66371e+05	3.29034e+06	22.03951	18.25282	parabolic	box sum
7.99557	125.45898	81ArgH	81ArgN	7.71060e+04	5.73073e+05	25.46889	18.04166	parabolic	box sum
8.34723	122.68310	82GluH	82GluN	1.20970e+05	8.37721e+05	44.91605	18.56579	parabolic	box sum
7.96244	122.62218	83HisH	83HisN	2.15086e+05	1.59918e+06	23.36216	18.31839	parabolic	box sum
8.05505	121.77297	84LeuH	84LeuN	6.45130e+04	1.08390e+06	28.54330	35.94398	parabolic	box sum
8.34855	121.81994	85LysH	85LysN	7.12750e+04	5.62099e+05	152.74038	61.62735	parabolic	box sum
8.63128	122.62578	86HisH	86HisN	5.04128e+04	3.36471e+05	26.75083	15.60271	parabolic	box sum
8.16455	121.87766	87ValH	87ValN	4.33539e+04	2.81708e+05	179.04683	19.41305	parabolic	box sum
8.34302	120.14158	89AspH	89AspN	2.77013e+05	2.03025e+06	25.53363	18.27991	parabolic	box sum
8.10025	114.52905	90SerH	90SerN	1.71877e+05	1.22256e+06	19.21927	16.85293	parabolic	box sum
8.31141	121.54015	91GluH	91GluN	2.12988e+05	1.53420e+06	26.80635	18.51835	parabolic	box sum
8.26219	122.68230	92TrpH	92TrpN	3.68573e+05	2.48266e+06	19.73803	16.99098	parabolic	box sum
8.42420	120.55173	94ArgH	94ArgN	1.76787e+05	1.24909e+06	41.04286	16.92596	parabolic	box sum
8.21178	117.86203	95AspH	95AspN	2.79436e+05	1.92372e+06	19.85813	17.05410	parabolic	box sum
7.77128	118.78641	96TyrH	96TyrN	4.94124e+05	3.55308e+06	29.19060	17.76344	parabolic	box sum
8.27938	121.93124	97GluH	97GluN	2.48964e+05	1.78119e+06	27.68864	17.62083	parabolic	box sum
7.86363	117.39630	99MetH	99MetN	2.07955e+05	1.50014e+06	29.70644	17.36763	parabolic	box sum
8.11294	117.70731	100AsnH	100AsnN	9.71238e+04	7.31601e+05	42.60478	21.86122	parabolic	box sum
7.93603	119.76490	101IleH	101IleN	3.33000e+05	2.45346e+06	24.07233	17.41627	parabolic	box sum
7.90598	122.17162	102ArgH	102ArgN	5.59496e+05	3.89709e+06	21.01627	16.67434	parabolic	box sum
8.04493	115.47963	103SerH	103SerN	1.33445e+05	9.63045e+05	74.48708	17.08410	parabolic	box sum
7.83582	120.90220	104LysH	104LysN	4.94704e+05	3.36221e+06	19.10709	16.06578	parabolic	box sum
8.02192	118.17735	106PheH	106PheN	2.41667e+05	1.71525e+06	26.15018	18.30147	parabolic	box sum
7.57856	118.10152	107PheH	107PheN	2.58671e+05	1.83409e+06	23.02615	17.29473	parabolic	box sum
7.71072	120.38841	108TrpH	108TrpN	3.63994e+05	2.94291e+06	24.01509	24.52192	parabolic	box sum
8.02088	108.93477	109GlyH	109GlyN	2.35578e+05	1.55318e+06	21.00928	15.13503	parabolic	box sum
8.32879	121.12997	110AspH	110AspN	3.20308e+04	2.77195e+05	172.10977	297.72252	parabolic	box sum
8.51143	109.43821	111GlyH	111GlyN	1528.25000	4.16784e+04	7.78490	27.02012	parabolic	box sum
7.88803	123.06753	112AspH	112AspN	1.11093e+05	8.26474e+05	27.09992	20.60667	parabolic	box sum
8.20361	119.68499	113LysH	113LysN	1.32138e+05	1.01005e+06	63.80140	23.81599	parabolic	box sum
8.00406	112.84919	114ThrH	114ThrN	1.62964e+05	1.07992e+06	20.63720	15.19361	parabolic	box sum
8.11955	122.86078	115LeuH	115LeuN	3.50652e+05	2.33473e+06	21.68765	15.05782	parabolic	box sum
7.88768	117.04885	116PheH	116PheN	1.14481e+05	8.98279e+05	36.05845	73.77229	parabolic	box sum
8.40183	119.36355	117TrpH	117TrpN	3.38912e+04	2.66425e+05	80.15101	23.84042	parabolic	box sum
8.46370	119.41031	118AsnH	118AsnN	1.20330e+05	8.78956e+05	24.79735	18.69115	parabolic	box sum
7.93362	118.18596	120ValH	120ValN	6.15123e+05	4.03444e+06	19.41245	15.04789	parabolic	box sum
7.90898	122.16192	121ValH	121ValN	5.59496e+05	3.89709e+06	21.01627	16.67434	parabolic	box sum
8.25975	117.54232	122AsnH	122AsnN	2.84783e+05	2.03129e+06	24.65687	18.30607	parabolic	box sum
8.16920	121.01006	123ArgH	123ArgN	3.09830e+04	2.96650e+05	229.70522	76.90271	parabolic	box sum
8.47681	121.00550	124HisH	124HisN	6.11605e+04	4.81018e+05	32.27445	20.51969	parabolic	box sum
7.95779	122.02175	125IleH	125IleN	3.13955e+05	2.20470e+06	21.40117	17.32693	parabolic	box sum
8.43462	124.34949	126GluH	126GluN	3.92238e+05	2.56268e+06	18.41089	14.97146	parabolic	box sum
8.28010	120.76924	127HisH	127HisN	3.15270e+05	2.64575e+06	49.02141	56.10668	parabolic	box sum
8.56112	120.78636	128AspH	128AspN	4.62029e+04	3.45705e+05	31.40347	21.91100	parabolic	box sum
8.38987	120.70368	129AspH	129AspN	5.26980e+05	3.49660e+06	17.16591	14.83426	parabolic	box sum
8.40833	109.12275	135GlyH	135GlyN	1.23497e+05	8.13515e+05	24.32660	14.92077	parabolic	box sum

## Sheet: ADP 1300 uM
Position F1	Position F2	Assign F1	Assign F2	Height	Volume	Line Width F1 (Hz)	Line Width F2 (Hz)	Fit Method	Vol. Method
7.82740	116.10047	12SerH	12SerN	2.21776e+04	1.65117e+05	88.30554	29.62643	parabolic	box sum
7.54029	122.63505	13LeuH	13LeuN	1.78151e+04	1.45814e+05	115.02901	29.35070	parabolic	box sum
8.51750	115.29184	16AsnH	16AsnN	1.91937e+04	1.44076e+05	34.31680	25.14763	parabolic	box sum
7.97239	121.74089	17AlaH	17AlaN	9.75478e+04	7.47906e+05	24.58577	44.51646	parabolic	box sum
7.88711	115.93981	18LeuH	18LeuN	8.32351e+04	6.60725e+05	21.16399	31.59021	parabolic	box sum
7.68073	120.15251	19LysH	19LysN	5.37786e+04	4.25945e+05	42.22769	23.99712	parabolic	box sum
8.22214	122.55177	21AlaH	21AlaN	8.85672e+04	6.39319e+05	68.85848	19.42237	parabolic	box sum
7.90502	117.76776	22PheH	22PheN	2.13667e+05	1.47419e+06	20.64617	16.51848	parabolic	box sum
8.20125	109.15413	23GlyH	23GlyN	3.79940e+04	2.82556e+05	31.84039	20.70594	parabolic	box sum
8.23213	118.96830	26AspH	26AspN	1.09490e+05	8.05970e+05	24.84432	18.64213	parabolic	box sum
8.38317	121.82746	27LysH	27LysN	7.76044e+04	6.00808e+05	35.89185	22.02371	parabolic	box sum
7.94223	120.12710	28ValH	28ValN	1.95016e+05	1.40589e+06	26.86296	17.49293	parabolic	box sum
8.11578	118.26054	31GlnH	31GlnN	9.43610e+04	7.34189e+05	25.98244	27.69562	parabolic	box sum
8.30464	120.64602	32LysH	32LysN	2.04942e+05	1.70080e+06	54.65387	41.14014	parabolic	box sum
7.74181	119.49475	33PheH	33PheN	2.35584e+05	1.65247e+06	31.55474	16.46316	parabolic	box sum
8.11087	120.83970	34LysH	34LysN	2.26794e+04	1.99734e+05	380.07511	51.00449	parabolic	box sum
8.33590	118.36043	35GluH	35GluN	9.89277e+04	7.29243e+05	19.94538	24.97677	parabolic	box sum
7.89637	113.51573	36SerH	36SerN	3.69287e+04	2.62519e+05	28.23638	18.68925	parabolic	box sum
7.88053	121.92806	37LeuH	37LeuN	9.05586e+04	7.24538e+05	39.62013	31.42087	parabolic	box sum
7.92835	116.67794	38MetH	38MetN	1.06067e+05	7.59250e+05	23.17002	19.52652	parabolic	box sum
8.35549	125.20547	39AlaH	39AlaN	5.59359e+04	3.96389e+05	35.58983	15.94892	parabolic	box sum
8.14599	113.94253	40ThrH	40ThrN	1.69601e+05	1.16497e+06	20.64315	15.58122	parabolic	box sum
8.46870	120.90744	41GluH	41GluN	4.58167e+04	3.57545e+05	34.01458	24.34831	parabolic	box sum
7.85101	122.28631	42LysH	42LysN	2.97354e+04	2.46343e+05	102.30989	60.66000	parabolic	box sum
8.26534	120.45541	43HisH	43HisN	1.59130e+05	1.41223e+06	74.49396	58.90620	parabolic	box sum
7.95875	120.55496	44AlaH	44AlaN	6.81536e+04	4.65266e+05	20.83091	17.89445	parabolic	box sum
8.01411	116.92109	45LysH	45LysN	1.24247e+05	9.17566e+05	30.02243	20.41011	parabolic	box sum
8.24708	120.23169	46AspH	46AspN	1.69835e+05	1.29031e+06	51.02588	23.84917	parabolic	box sum
8.09654	113.50671	47ThrH	47ThrN	1.00677e+05	7.19494e+05	23.04982	18.36072	parabolic	box sum
8.16553	114.91512	48SerH	48SerN	3.07204e+04	2.18261e+05	22.74060	17.35153	parabolic	box sum
8.14850	117.15759	49AsnH	49AsnN	8.84645e+04	6.95511e+05	23.80742	27.62940	parabolic	box sum
8.33262	122.31604	50MetH	50MetN	2.24929e+04	1.76534e+05	20.21238	69.37036	parabolic	box sum
7.68910	119.44781	51TrpH	51TrpN	1.58101e+04	1.32794e+05	587.59753	31.95813	parabolic	box sum
7.93290	120.11562	52ValH	52ValN	1.60533e+05	1.20712e+06	32.35415	17.87434	parabolic	box sum
8.29666	119.50686	53LysH	53LysN	4.00592e+04	3.64719e+05	75.02835	81.04275	parabolic	box sum
7.98642	118.40350	54IleH	54IleN	5.03808e+04	4.07780e+05	75.78398	61.71042	parabolic	box sum
7.91907	116.35564	55SerH	55SerN	3.30669e+04	2.86487e+05	58.42604	95.79579	parabolic	box sum
8.05402	121.83041	56ValH	56ValN	1.83941e+05	1.44851e+06	22.52751	15.93106	parabolic	box sum
8.38670	118.80157	57TrpH	57TrpN	5.43130e+04	4.32773e+05	36.58607	30.59978	parabolic	box sum
8.40235	117.95719	58ValH	58ValN	1.96163e+04	1.64247e+05	32.37270	24.94977	parabolic	box sum
7.87368	119.21109	60LeuH	60LeuN	4.29508e+04	3.51580e+05	31.28274	53.95323	parabolic	box sum
8.10860	122.35966	62AlaH	62AlaN	2.64746e+04	1.80507e+05	31.64585	16.53450	parabolic	box sum
7.92794	119.77461	63IleH	63IleN	1.66443e+05	1.20680e+06	25.28228	17.88080	parabolic	box sum
7.88762	123.04106	64AlaH	64AlaN	5.61833e+04	4.50266e+05	35.16177	19.81890	parabolic	box sum
8.28439	123.12569	65LeuH	65LeuN	5.89722e+04	4.12111e+05	25.61151	16.20486	parabolic	box sum
7.69694	113.33846	66ThrH	66ThrN	9.86366e+04	7.87514e+05	26.23734	23.91091	parabolic	box sum
7.60054	122.63071	67AlaH	67AlaN	8.92591e+04	5.72586e+05	20.12168	14.58025	parabolic	box sum
8.28204	117.00432	68ValH	68ValN	1.47318e+05	1.03904e+06	27.59241	16.72991	parabolic	box sum
8.33461	119.02402	69AsnH	69AsnN	3.38199e+04	2.87644e+05	138.67661	101.69916	parabolic	box sum
8.03690	115.09314	70ThrH	70ThrN	9.57712e+04	7.45281e+05	26.84888	21.97190	parabolic	box sum
8.01736	119.54361	71TyrH	71TyrN	1.25121e+05	8.79607e+05	23.75383	17.68319	parabolic	box sum
7.99294	115.62720	72PheH	72PheN	2.38905e+05	1.79610e+06	24.24580	21.38431	parabolic	box sum
7.98480	117.92841	73ValH	73ValN	1.89224e+05	1.34590e+06	21.12657	17.67829	parabolic	box sum
8.42767	123.03451	74GluH	74GluN	1.92284e+05	1.31592e+06	19.45540	17.42785	parabolic	box sum
8.21621	121.79234	75LysH	75LysN	1.49132e+05	1.16307e+06	22.74279	24.74210	parabolic	box sum
8.32765	120.50013	76GluH	76GluN	5.27490e+05	3.56789e+06	17.06708	15.34558	parabolic	box sum
8.15571	119.67690	77HisH	77HisN	3.92420e+05	2.63958e+06	17.63223	15.12975	parabolic	box sum
8.20805	124.42959	78AlaH	78AlaN	8.89880e+04	6.69754e+05	25.53697	24.39498	parabolic	box sum
8.05590	120.58133	79GluH	79GluN	1.76650e+05	1.23734e+06	21.28951	18.29652	parabolic	box sum
8.15273	118.66168	80HisH	80HisN	2.49918e+05	1.82565e+06	22.88114	19.42269	parabolic	box sum
8.02116	125.43559	81ArgH	81ArgN	4.50526e+04	3.12387e+05	24.97911	17.17648	parabolic	box sum
8.34789	122.67413	82GluH	82GluN	8.20527e+04	6.21272e+05	29.77921	21.53748	parabolic	box sum
7.97100	122.60751	83HisH	83HisN	1.41041e+05	9.73985e+05	22.85987	16.84419	parabolic	box sum
8.05505	121.77297	84LeuH	84LeuN	6.36890e+04	8.19206e+05	23.76676	25.39027	parabolic	box sum
8.36235	121.81731	85LysH	85LysN	4.64403e+04	3.73465e+05	158.96821	50.91286	parabolic	box sum
8.63337	122.62203	86HisH	86HisN	3.68857e+04	2.48062e+05	18.94331	15.79618	parabolic	box sum
8.17488	121.93276	87ValH	87ValN	2.28835e+04	1.81748e+05	195.94971	35.82290	parabolic	box sum
8.34415	120.15278	89AspH	89AspN	1.76517e+05	1.25031e+06	23.57984	16.79854	parabolic	box sum
8.10025	114.52905	90SerH	90SerN	1.06183e+05	7.25036e+05	17.99336	15.82946	parabolic	box sum
8.31207	121.54957	91GluH	91GluN	1.21868e+05	9.27157e+05	25.54124	20.66199	parabolic	box sum
8.26214	122.67413	92TrpH	92TrpN	1.89335e+05	1.34071e+06	20.34968	19.19289	parabolic	box sum
8.42225	120.52922	94ArgH	94ArgN	1.15170e+05	8.42613e+05	43.57672	19.89233	parabolic	box sum
8.21178	117.86203	95AspH	95AspN	1.60180e+05	1.10784e+06	20.81589	16.65748	parabolic	box sum
7.78181	118.79246	96TyrH	96TyrN	2.85931e+05	2.08060e+06	26.74776	18.53136	parabolic	box sum
8.27842	121.91430	97GluH	97GluN	1.54963e+05	1.06318e+06	24.57003	16.61796	parabolic	box sum
7.86363	117.39630	99MetH	99MetN	1.33721e+05	9.38982e+05	24.97953	17.06335	parabolic	box sum
8.11620	117.70046	100AsnH	100AsnN	5.88964e+04	4.30268e+05	40.12742	18.62163	parabolic	box sum
7.93603	119.76490	101IleH	101IleN	1.86355e+05	1.40026e+06	24.99548	18.38518	parabolic	box sum
7.90990	122.16613	102ArgH	102ArgN	3.50330e+05	2.37454e+06	20.31256	15.90936	parabolic	box sum
8.04613	115.50128	103SerH	103SerN	8.73807e+04	6.34369e+05	67.33254	48.97521	parabolic	box sum
7.83582	120.90220	104LysH	104LysN	2.74531e+05	1.85302e+06	19.08415	15.39997	parabolic	box sum
8.02442	118.16722	106PheH	106PheN	1.34906e+05	9.53258e+05	26.23504	17.20514	parabolic	box sum
7.57503	118.10209	107PheH	107PheN	1.37100e+05	9.47155e+05	24.24403	16.60698	parabolic	box sum
7.71072	120.38841	108TrpH	108TrpN	2.13554e+05	1.68638e+06	23.16856	23.02284	parabolic	box sum
8.02029	108.93329	109GlyH	109GlyN	1.37312e+05	8.91626e+05	19.78577	14.03439	parabolic	box sum
8.32879	121.12997	110AspH	110AspN	1.38776e+04	1.63971e+05	174.95857	383.03088	parabolic	box sum
8.51143	109.43821	111GlyH	111GlyN	4192.10156	3.33012e+04	22.76886	27.63975	parabolic	box sum
7.90131	123.02363	112AspH	112AspN	7.72435e+04	5.38893e+05	29.40109	17.30360	parabolic	box sum
8.20694	119.71164	113LysH	113LysN	8.84891e+04	6.52793e+05	62.23876	19.29552	parabolic	box sum
8.00406	112.84919	114ThrH	114ThrN	9.87521e+04	6.57029e+05	25.52665	15.22302	parabolic	box sum
8.11955	122.86078	115LeuH	115LeuN	1.98016e+05	1.33354e+06	20.68787	15.88711	parabolic	box sum
7.88928	117.06871	116PheH	116PheN	6.13129e+04	4.82057e+05	29.84448	38.58974	parabolic	box sum
8.41595	119.42215	117TrpH	117TrpN	2.56698e+04	2.02984e+05	63.25366	35.54683	parabolic	box sum
8.46370	119.41031	118AsnH	118AsnN	7.46713e+04	5.39872e+05	28.03820	17.53207	parabolic	box sum
7.93541	118.17590	120ValH	120ValN	3.31108e+05	2.22120e+06	20.03171	15.32495	parabolic	box sum
7.91305	122.15942	121ValH	121ValN	3.48069e+05	2.32486e+06	20.41056	15.41767	parabolic	box sum
8.26165	117.55110	122AsnH	122AsnN	1.60919e+05	1.15136e+06	25.15791	19.04082	parabolic	box sum
8.16920	121.01006	123ArgH	123ArgN	1.81763e+04	1.88566e+05	213.65211	66.49071	parabolic	box sum
8.47849	120.99139	124HisH	124HisN	4.42984e+04	3.49046e+05	31.18688	30.29145	parabolic	box sum
7.96780	122.03677	125IleH	125IleN	1.77638e+05	1.25526e+06	20.15618	17.59370	parabolic	box sum
8.43907	124.35445	126GluH	126GluN	2.33695e+05	1.51482e+06	17.97955	14.49442	parabolic	box sum
8.28010	120.76924	127HisH	127HisN	1.99064e+05	1.62493e+06	44.43243	54.62074	parabolic	box sum
8.56112	120.78636	128AspH	128AspN	2.52036e+04	1.97042e+05	43.05822	19.20154	parabolic	box sum
8.39077	120.67685	129AspH	129AspN	3.16281e+05	2.13573e+06	17.94123	16.23508	parabolic	box sum
8.41085	109.12142	135GlyH	135GlyN	8.06311e+04	5.25518e+05	24.08181	14.78537	parabolic	box sum

## Sheet: ADP 3250 uM
Position F1	Position F2	Assign F1	Assign F2	Height	Volume	Line Width F1 (Hz)	Line Width F2 (Hz)	Fit Method	Vol. Method
7.82740	116.10047	12SerH	12SerN	1.83820e+04	1.46862e+05	92.33584	138.42312	parabolic	box sum
7.54254	122.70369	13LeuH	13LeuN	2.71968e+04	1.75972e+05	80.03560	15.70097	parabolic	box sum
8.51419	115.35387	16AsnH	16AsnN	2.85046e+04	1.90233e+05	24.33483	17.46952	parabolic	box sum
7.97781	121.77395	17AlaH	17AlaN	1.14650e+05	8.18208e+05	24.08953	40.67047	parabolic	box sum
7.88918	115.98084	18LeuH	18LeuN	9.17036e+04	7.08374e+05	20.04390	26.10822	parabolic	box sum
7.68073	120.15251	19LysH	19LysN	3.94372e+04	3.60238e+05	46.99756	32.89045	parabolic	box sum
8.22214	122.55177	21AlaH	21AlaN	9.44128e+04	6.93899e+05	56.74705	19.93804	parabolic	box sum
7.90407	117.75609	22PheH	22PheN	2.04085e+05	1.43217e+06	20.48917	16.61818	parabolic	box sum
8.19990	109.17778	23GlyH	23GlyN	4.18020e+04	3.28736e+05	32.47727	21.69340	parabolic	box sum
8.23482	118.95605	26AspH	26AspN	1.28003e+05	8.82351e+05	22.24853	16.94895	parabolic	box sum
8.38317	121.82746	27LysH	27LysN	7.52591e+04	5.88020e+05	35.66312	20.85677	parabolic	box sum
7.94223	120.12710	28ValH	28ValN	2.05561e+05	1.47041e+06	29.56914	17.72554	parabolic	box sum
8.11665	118.25015	31GlnH	31GlnN	1.11103e+05	8.93040e+05	25.37996	27.92459	parabolic	box sum
8.29104	120.46238	32LysH	32LysN	2.37788e+05	2.02503e+06	63.99593	48.39551	parabolic	box sum
7.74181	119.49475	33PheH	33PheN	2.23725e+05	1.58982e+06	33.28648	16.32531	parabolic	box sum
8.11087	120.83970	34LysH	34LysN	3.77680e+04	2.81457e+05	239.80969	38.84998	parabolic	box sum
8.33590	118.36043	35GluH	35GluN	8.95243e+04	6.82201e+05	21.72664	30.21344	parabolic	box sum
7.90378	113.53276	36SerH	36SerN	3.50931e+04	2.63136e+05	44.59579	18.75966	parabolic	box sum
7.88736	121.99034	37LeuH	37LeuN	1.12717e+05	9.52572e+05	39.91433	32.07834	parabolic	box sum
7.93470	116.70565	38MetH	38MetN	1.03619e+05	7.88123e+05	24.17189	25.70488	parabolic	box sum
8.36035	125.21251	39AlaH	39AlaN	4.88459e+04	3.56045e+05	39.56081	18.17497	parabolic	box sum
8.14599	113.94253	40ThrH	40ThrN	1.89931e+05	1.35246e+06	22.59965	16.86992	parabolic	box sum
8.46630	120.90458	41GluH	41GluN	3.62101e+04	2.79204e+05	38.42623	29.41285	parabolic	box sum
7.84979	122.31853	42LysH	42LysN	2.98970e+04	2.39233e+05	75.86561	49.06218	parabolic	box sum
8.26534	120.45541	43HisH	43HisN	1.99266e+05	1.79506e+06	67.29803	54.39215	parabolic	box sum
7.96534	120.55028	44AlaH	44AlaN	6.04930e+04	4.58075e+05	22.18504	18.50250	parabolic	box sum
8.01261	116.94375	45LysH	45LysN	1.10812e+05	8.74937e+05	33.11363	22.23692	parabolic	box sum
8.24708	120.23169	46AspH	46AspN	1.84448e+05	1.43720e+06	50.53860	29.89593	parabolic	box sum
8.10484	113.55464	47ThrH	47ThrN	1.10565e+05	7.47711e+05	25.04761	16.64129	parabolic	box sum
8.16707	114.90599	48SerH	48SerN	4.45459e+04	3.10698e+05	18.23533	16.39407	parabolic	box sum
8.14850	117.15759	49AsnH	49AsnN	7.26325e+04	5.84533e+05	23.62665	30.08344	parabolic	box sum
8.33262	122.31604	50MetH	50MetN	1.69486e+04	1.40521e+05	136.92902	65.40120	parabolic	box sum
7.68910	119.44781	51TrpH	51TrpN	1.52770e+04	1.29538e+05	572.46496	26.59012	parabolic	box sum
7.93290	120.11562	52ValH	52ValN	1.65172e+05	1.21585e+06	34.79449	17.16144	parabolic	box sum
8.30294	119.34262	53LysH	53LysN	6.37842e+04	5.06103e+05	38.19542	38.34213	parabolic	box sum
7.98635	118.42838	54IleH	54IleN	5.74535e+04	4.43594e+05	28.54591	59.62937	parabolic	box sum
7.92707	116.39704	55SerH	55SerN	3.30837e+04	3.00156e+05	66.62091	73.23562	parabolic	box sum
8.05402	121.83041	56ValH	56ValN	3.14831e+05	2.29533e+06	19.89055	16.24370	parabolic	box sum
8.38670	118.80157	57TrpH	57TrpN	5.30383e+04	4.36645e+05	39.25775	31.14254	parabolic	box sum
8.40392	118.00742	58ValH	58ValN	3.27364e+04	2.31524e+05	28.24149	18.60684	parabolic	box sum
7.88218	119.33877	60LeuH	60LeuN	4.99175e+04	4.16054e+05	65.36967	48.09969	parabolic	box sum
8.09358	122.32461	62AlaH	62AlaN	1.59107e+04	1.17028e+05	47.41989	20.01098	parabolic	box sum
7.92794	119.77461	63IleH	63IleN	1.67225e+05	1.21369e+06	27.14861	18.63596	parabolic	box sum
7.89796	123.03885	64AlaH	64AlaN	7.36109e+04	5.32058e+05	25.15228	17.70605	parabolic	box sum
8.28314	123.10741	65LeuH	65LeuN	5.71827e+04	4.17047e+05	19.36689	19.41375	parabolic	box sum
7.69725	113.36315	66ThrH	66ThrN	8.39859e+04	6.76030e+05	26.24505	23.66402	parabolic	box sum
7.61344	122.66168	67AlaH	67AlaN	7.13647e+04	4.94860e+05	22.67909	15.16447	parabolic	box sum
8.28525	117.01903	68ValH	68ValN	1.26279e+05	9.06136e+05	29.34292	17.79810	parabolic	box sum
8.33461	119.02402	69AsnH	69AsnN	2.68745e+04	2.56051e+05	111.77445	255.10450	parabolic	box sum
8.04062	115.11597	70ThrH	70ThrN	9.60481e+04	7.10992e+05	24.18325	20.05098	parabolic	box sum
8.02049	119.57337	71TyrH	71TyrN	1.09100e+05	8.06497e+05	28.39662	20.41480	parabolic	box sum
7.99554	115.64120	72PheH	72PheN	2.48482e+05	1.81451e+06	24.21494	19.26636	parabolic	box sum
7.98480	117.92841	73ValH	73ValN	1.87315e+05	1.34781e+06	21.85394	18.19919	parabolic	box sum
8.42128	122.97296	74GluH	74GluN	1.82414e+05	1.28733e+06	19.96863	18.31607	parabolic	box sum
8.21621	121.79234	75LysH	75LysN	1.84889e+05	1.34083e+06	20.14889	20.61034	parabolic	box sum
8.32411	120.47290	76GluH	76GluN	5.26125e+05	3.51254e+06	16.72669	15.36387	parabolic	box sum
8.15465	119.66788	77HisH	77HisN	4.01642e+05	2.75229e+06	17.51474	14.55893	parabolic	box sum
8.21066	124.49400	78AlaH	78AlaN	1.17531e+05	8.55844e+05	25.53290	20.76355	parabolic	box sum
8.05988	120.57129	79GluH	79GluN	1.97859e+05	1.42940e+06	23.12926	17.65614	parabolic	box sum
8.15131	118.64932	80HisH	80HisN	2.44735e+05	1.81008e+06	23.43284	19.99152	parabolic	box sum
8.06150	125.35117	81ArgH	81ArgN	5.48743e+04	3.76424e+05	26.41352	15.98627	parabolic	box sum
8.34670	122.67043	82GluH	82GluN	9.53281e+04	6.99036e+05	26.44199	20.40470	parabolic	box sum
7.99117	122.62218	83HisH	83HisN	1.37630e+05	9.99200e+05	24.32128	17.22931	parabolic	box sum
8.05505	121.77297	84LeuH	84LeuN	1.49880e+05	1.52337e+06	20.32111	25.85628	parabolic	box sum
8.39356	121.80943	85LysH	85LysN	8.14758e+04	6.36055e+05	32.08340	20.78023	parabolic	box sum
8.63337	122.62203	86HisH	86HisN	3.40529e+04	2.24626e+05	20.83377	14.90133	parabolic	box sum
8.16876	121.92970	87ValH	87ValN	2.94380e+04	2.14299e+05	193.71318	21.74953	parabolic	box sum
8.34565	120.16617	89AspH	89AspN	1.76294e+05	1.28530e+06	25.31137	20.05178	parabolic	box sum
8.10416	114.52302	90SerH	90SerN	1.25797e+05	8.38047e+05	19.44925	15.44793	parabolic	box sum
8.31518	121.54855	91GluH	91GluN	1.37046e+05	9.95858e+05	29.35709	18.80099	parabolic	box sum
8.26253	122.63248	92TrpH	92TrpN	1.86935e+05	1.39864e+06	21.75865	18.93371	parabolic	box sum
8.42023	120.51912	94ArgH	94ArgN	1.19323e+05	8.39088e+05	49.76849	17.46508	parabolic	box sum
8.21178	117.86203	95AspH	95AspN	1.60408e+05	1.10300e+06	20.81975	16.72624	parabolic	box sum
7.79158	118.83455	96TyrH	96TyrN	2.62788e+05	1.98236e+06	23.20984	21.35194	parabolic	box sum
8.27684	121.90570	97GluH	97GluN	1.41619e+05	1.00720e+06	26.37234	17.52936	parabolic	box sum
7.86363	117.39630	99MetH	99MetN	1.25848e+05	8.95091e+05	26.57241	17.88270	parabolic	box sum
8.11507	117.72073	100AsnH	100AsnN	5.62722e+04	4.11738e+05	37.68771	18.78493	parabolic	box sum
7.93603	119.76490	101IleH	101IleN	1.88455e+05	1.38526e+06	24.17105	19.39285	parabolic	box sum
7.91151	122.15746	102ArgH	102ArgN	3.95801e+05	2.59963e+06	19.68830	15.06875	parabolic	box sum
8.05025	115.50814	103SerH	103SerN	1.02624e+05	7.24559e+05	63.94579	17.74836	parabolic	box sum
7.83666	120.92844	104LysH	104LysN	2.64505e+05	1.84395e+06	18.82290	16.60541	parabolic	box sum
8.02442	118.16722	106PheH	106PheN	1.52961e+05	1.05006e+06	26.43771	16.10386	parabolic	box sum
7.57503	118.10209	107PheH	107PheN	1.44753e+05	9.76820e+05	23.22976	15.65881	parabolic	box sum
7.71499	120.42072	108TrpH	108TrpN	2.32846e+05	1.73025e+06	24.49757	20.69744	parabolic	box sum
8.02277	108.93159	109GlyH	109GlyN	1.49551e+05	1.01376e+06	20.09394	14.94275	parabolic	box sum
8.32464	121.13258	110AspH	110AspN	7324.03125	1.26899e+05	314.40394	418.21913	parabolic	box sum
8.51996	109.50058	111GlyH	111GlyN	2.16340e+04	1.33752e+05	20.50126	13.06383	parabolic	box sum
7.90366	123.04237	112AspH	112AspN	7.64530e+04	5.58737e+05	24.48944	19.26429	parabolic	box sum
8.20646	119.73338	113LysH	113LysN	9.53561e+04	7.03310e+05	61.41902	20.44367	parabolic	box sum
8.00294	112.86528	114ThrH	114ThrN	1.19185e+05	8.17667e+05	21.54233	16.60588	parabolic	box sum
8.11955	122.86078	115LeuH	115LeuN	2.09572e+05	1.39307e+06	20.69246	15.43944	parabolic	box sum
7.89575	117.09431	116PheH	116PheN	6.69689e+04	5.21029e+05	29.80006	26.34459	parabolic	box sum
8.41727	119.42246	117TrpH	117TrpN	2.61604e+04	2.07774e+05	201.78666	24.01492	parabolic	box sum
8.45804	119.40144	118AsnH	118AsnN	7.78151e+04	5.55000e+05	30.44700	17.31527	parabolic	box sum
7.93541	118.17590	120ValH	120ValN	3.31135e+05	2.21648e+06	20.18610	15.26799	parabolic	box sum
7.91461	122.15942	121ValH	121ValN	3.95801e+05	2.59963e+06	19.68830	15.06875	parabolic	box sum
8.26424	117.55266	122AsnH	122AsnN	1.59916e+05	1.10935e+06	23.27604	17.75926	parabolic	box sum
8.16920	121.01006	123ArgH	123ArgN	2.95964e+04	2.75357e+05	178.09647	51.15861	parabolic	box sum
8.48304	120.92983	124HisH	124HisN	6.09591e+04	4.43559e+05	27.39339	18.24965	parabolic	box sum
7.98720	122.08182	125IleH	125IleN	1.81090e+05	1.33663e+06	21.98300	19.74666	parabolic	box sum
8.44544	124.35955	126GluH	126GluN	2.50574e+05	1.63639e+06	16.98404	14.55450	parabolic	box sum
8.28010	120.76924	127HisH	127HisN	2.30750e+05	1.90180e+06	37.92738	52.87579	parabolic	box sum
8.56309	120.74601	128AspH	128AspN	4.20090e+04	3.10591e+05	32.99509	18.19826	parabolic	box sum
8.39552	120.63699	129AspH	129AspN	2.99733e+05	2.08946e+06	17.24608	15.67787	parabolic	box sum
8.41085	109.12142	135GlyH	135GlyN	1.05064e+05	6.98640e+05	22.07089	15.60624	parabolic	box sum

## Sheet: ADP 6500 uM
Position F1	Position F2	Assign F1	Assign F2	Height	Volume	Line Width F1 (Hz)	Line Width F2 (Hz)	Fit Method	Vol. Method
7.82740	116.10047	12SerH	12SerN	2.09881e+04	1.66693e+05	74.46633	169.54635	parabolic	box sum
7.56076	122.67557	13LeuH	13LeuN	2.48723e+04	1.88551e+05	42.34550	19.36564	parabolic	box sum
8.51381	115.36076	16AsnH	16AsnN	4.07711e+04	3.11914e+05	26.66571	24.58742	parabolic	box sum
7.98036	121.82192	17AlaH	17AlaN	1.27344e+05	9.61476e+05	20.28681	21.99261	parabolic	box sum
7.89414	116.09592	18LeuH	18LeuN	9.83145e+04	7.28488e+05	19.76034	30.55009	parabolic	box sum
7.68073	120.15251	19LysH	19LysN	4.25933e+04	3.47441e+05	39.38431	27.23139	parabolic	box sum
8.22146	122.58251	21AlaH	21AlaN	1.09908e+05	8.50015e+05	59.41289	22.71795	parabolic	box sum
7.90174	117.73977	22PheH	22PheN	2.21987e+05	1.61870e+06	20.50001	17.96190	parabolic	box sum
8.19990	109.17778	23GlyH	23GlyN	5.58120e+04	3.89403e+05	37.29019	16.67552	parabolic	box sum
8.23911	118.96569	26AspH	26AspN	1.54502e+05	1.08931e+06	24.27708	16.61771	parabolic	box sum
8.37911	121.80587	27LysH	27LysN	7.84732e+04	5.88254e+05	173.46849	23.74064	parabolic	box sum
7.94223	120.12710	28ValH	28ValN	2.37948e+05	1.67978e+06	26.94646	16.94971	parabolic	box sum
8.11665	118.25015	31GlnH	31GlnN	1.59151e+05	1.19314e+06	20.78243	22.99909	parabolic	box sum
8.28692	120.36904	32LysH	32LysN	2.97040e+05	2.38435e+06	59.14329	47.79402	parabolic	box sum
7.73767	119.49843	33PheH	33PheN	2.48582e+05	1.72907e+06	33.74310	15.87126	parabolic	box sum
8.11087	120.83970	34LysH	34LysN	3.22825e+04	2.75722e+05	226.41522	49.66216	parabolic	box sum
8.33659	118.43938	35GluH	35GluN	1.21843e+05	9.21547e+05	19.94101	27.38615	parabolic	box sum
7.90005	113.56445	36SerH	36SerN	7.01049e+04	4.82554e+05	27.56176	16.76199	parabolic	box sum
7.89209	122.00479	37LeuH	37LeuN	1.31862e+05	1.15181e+06	38.00005	28.30077	parabolic	box sum
7.94185	116.76416	38MetH	38MetN	1.32280e+05	9.59831e+05	21.71872	21.38667	parabolic	box sum
8.35905	125.23655	39AlaH	39AlaN	4.73696e+04	3.55214e+05	33.78334	19.13546	parabolic	box sum
8.14450	113.91546	40ThrH	40ThrN	2.46688e+05	1.81199e+06	21.72352	18.77048	parabolic	box sum
8.46697	120.95221	41GluH	41GluN	2.41618e+04	1.98971e+05	313.00482	31.49280	parabolic	box sum
7.84979	122.31853	42LysH	42LysN	4.69023e+04	3.57299e+05	19.51785	36.69136	parabolic	box sum
8.26770	120.41022	43HisH	43HisN	3.79741e+05	3.14245e+06	55.42919	47.85922	parabolic	box sum
7.96271	120.57994	44AlaH	44AlaN	6.97232e+04	5.11766e+05	21.56443	17.18316	parabolic	box sum
8.00885	116.99201	45LysH	45LysN	1.22582e+05	9.37180e+05	37.77371	21.08075	parabolic	box sum
8.24708	120.23169	46AspH	46AspN	2.49803e+05	1.90725e+06	44.32515	27.86940	parabolic	box sum
8.11692	113.62963	47ThrH	47ThrN	1.04903e+05	7.84884e+05	27.66174	34.39768	parabolic	box sum
8.16832	114.91834	48SerH	48SerN	4.34464e+04	3.17053e+05	20.21300	17.44797	parabolic	box sum
8.15045	117.18136	49AsnH	49AsnN	7.80637e+04	5.90633e+05	24.96108	26.22025	parabolic	box sum
8.33262	122.31604	50MetH	50MetN	1.72536e+04	1.55292e+05	114.71583	80.03762	parabolic	box sum
7.68910	119.44781	51TrpH	51TrpN	1.96782e+04	1.53610e+05	568.01489	23.05192	parabolic	box sum
7.93290	120.11562	52ValH	52ValN	1.66122e+05	1.29091e+06	37.55530	44.41374	parabolic	box sum
8.30137	119.36774	53LysH	53LysN	7.51087e+04	6.07886e+05	45.01530	43.03182	parabolic	box sum
7.98397	118.48431	54IleH	54IleN	5.51764e+04	4.14588e+05	33.36873	65.23459	parabolic	box sum
7.94166	116.43468	55SerH	55SerN	5.01088e+04	4.05061e+05	54.25010	63.84323	parabolic	box sum
8.05402	121.83041	56ValH	56ValN	4.19856e+05	2.85868e+06	18.49659	14.65918	parabolic	box sum
8.38433	118.74426	57TrpH	57TrpN	5.85285e+04	4.70205e+05	69.58304	38.44487	parabolic	box sum
8.40398	117.99971	58ValH	58ValN	5.76491e+04	4.12120e+05	23.87279	18.04499	parabolic	box sum
7.88218	119.33877	60LeuH	60LeuN	4.24348e+04	4.05543e+05	169.56329	61.66892	parabolic	box sum
8.10234	122.34464	62AlaH	62AlaN	3.63205e+04	2.78000e+05	31.15879	26.34581	parabolic	box sum
7.92794	119.77461	63IleH	63IleN	1.68183e+05	1.28163e+06	29.24023	21.80907	parabolic	box sum
7.87221	123.05734	64AlaH	64AlaN	2.34537e+04	1.81971e+05	69.62661	19.46235	parabolic	box sum
8.29126	123.14091	65LeuH	65LeuN	5.69639e+04	4.21219e+05	19.64952	19.09267	parabolic	box sum
7.69725	113.36315	66ThrH	66ThrN	9.64956e+04	7.30024e+05	22.45599	21.53450	parabolic	box sum
7.63056	122.70446	67AlaH	67AlaN	8.12141e+04	5.51781e+05	23.78136	15.55327	parabolic	box sum
8.28444	117.04336	68ValH	68ValN	1.22794e+05	8.90849e+05	33.13760	17.39683	parabolic	box sum
8.33819	119.05555	69AsnH	69AsnN	6.13882e+04	5.07644e+05	108.76677	102.67897	parabolic	box sum
8.04535	115.12745	70ThrH	70ThrN	1.03195e+05	7.38623e+05	28.42424	20.64888	parabolic	box sum
8.02850	119.66210	71TyrH	71TyrN	1.05131e+05	7.81250e+05	25.19544	20.39731	parabolic	box sum
7.99882	115.66981	72PheH	72PheN	2.44270e+05	1.81025e+06	28.56498	19.11693	parabolic	box sum
7.98480	117.92841	73ValH	73ValN	2.05849e+05	1.42671e+06	21.35561	16.87364	parabolic	box sum
8.41321	122.83925	74GluH	74GluN	1.91075e+05	1.34518e+06	20.23125	18.06419	parabolic	box sum
8.21424	121.80908	75LysH	75LysN	2.39998e+05	1.70677e+06	20.68693	17.61033	parabolic	box sum
8.31335	120.45140	76GluH	76GluN	6.55675e+05	4.40921e+06	17.18155	16.06054	parabolic	box sum
8.15086	119.69740	77HisH	77HisN	4.75973e+05	3.11682e+06	16.74890	14.35659	parabolic	box sum
8.21066	124.49400	78AlaH	78AlaN	1.70854e+05	1.24800e+06	22.77740	21.47522	parabolic	box sum
8.05819	120.57994	79GluH	79GluN	2.22890e+05	1.51070e+06	20.99323	15.65522	parabolic	box sum
8.15131	118.64932	80HisH	80HisN	2.46419e+05	1.84193e+06	25.59660	20.81400	parabolic	box sum
8.12318	125.27185	81ArgH	81ArgN	7.35692e+04	5.05817e+05	24.39707	17.25664	parabolic	box sum
8.33860	122.66595	82GluH	82GluN	1.46733e+05	1.07729e+06	24.36350	19.69979	parabolic	box sum
8.02539	122.63684	83HisH	83HisN	1.88943e+05	1.28015e+06	19.34385	15.84320	parabolic	box sum
8.05505	121.77297	84LeuH	84LeuN	1.14088e+05	1.55662e+06	30.89889	24.97050	parabolic	box sum
8.41883	121.82192	85LysH	85LysN	9.16047e+04	6.75064e+05	55.37769	17.54872	parabolic	box sum
8.63337	122.62203	86HisH	86HisN	4.69385e+04	2.99933e+05	21.67775	13.85199	parabolic	box sum
8.17067	122.01236	87ValH	87ValN	3.39601e+04	2.55049e+05	128.19558	26.21282	parabolic	box sum
8.35183	120.20446	89AspH	89AspN	2.34317e+05	1.67648e+06	22.13802	18.36621	parabolic	box sum
8.10752	114.50716	90SerH	90SerN	1.67984e+05	1.09379e+06	17.24702	15.00986	parabolic	box sum
8.31518	121.54855	91GluH	91GluN	1.69977e+05	1.22115e+06	36.76757	19.83566	parabolic	box sum
8.26157	122.62744	92TrpH	92TrpN	2.33212e+05	1.61929e+06	21.40878	17.63992	parabolic	box sum
8.44565	120.37953	94ArgH	94ArgN	1.84217e+04	1.80213e+05	222.77024	33.37898	parabolic	box sum
8.21178	117.86203	95AspH	95AspN	1.72201e+05	1.23048e+06	22.17399	18.39250	parabolic	box sum
7.80867	118.90472	96TyrH	96TyrN	2.06543e+05	1.61811e+06	30.48062	22.01361	parabolic	box sum
8.27521	121.86043	97GluH	97GluN	1.84425e+05	1.28172e+06	29.00597	16.82534	parabolic	box sum
7.86363	117.39630	99MetH	99MetN	1.49715e+05	1.04777e+06	26.54937	17.09433	parabolic	box sum
8.11957	117.71730	100AsnH	100AsnN	8.80503e+04	6.37858e+05	25.08212	17.27694	parabolic	box sum
7.93603	119.76490	101IleH	101IleN	2.08914e+05	1.50762e+06	24.18388	17.86884	parabolic	box sum
7.92059	122.16531	102ArgH	102ArgN	4.73151e+05	3.11736e+06	21.82631	14.45977	parabolic	box sum
8.05739	115.53823	103SerH	103SerN	1.15657e+05	8.75896e+05	28.50222	19.98446	parabolic	box sum
7.83595	120.95221	104LysH	104LysN	3.14236e+05	2.08527e+06	18.18821	15.02638	parabolic	box sum
8.02442	118.16722	106PheH	106PheN	1.65350e+05	1.14994e+06	27.55582	16.68157	parabolic	box sum
7.57503	118.10209	107PheH	107PheN	1.60597e+05	1.08778e+06	22.96892	15.58680	parabolic	box sum
7.71721	120.42911	108TrpH	108TrpN	2.77092e+05	1.93285e+06	25.89143	16.89676	parabolic	box sum
8.02277	108.93159	109GlyH	109GlyN	1.89894e+05	1.23283e+06	19.78494	14.23699	parabolic	box sum
8.31934	121.10626	110AspH	110AspN	1.77632e+04	1.98381e+05	193.10956	157.37143	parabolic	box sum
8.52607	109.51004	111GlyH	111GlyN	2.95078e+04	2.34163e+05	29.87096	23.59353	parabolic	box sum
7.91227	123.06933	112AspH	112AspN	1.07272e+05	7.88300e+05	26.24318	18.18193	parabolic	box sum
8.20421	119.74554	113LysH	113LysN	1.19562e+05	9.01570e+05	27.88964	22.18798	parabolic	box sum
8.00598	112.91257	114ThrH	114ThrN	1.62996e+05	1.08776e+06	19.16057	15.33594	parabolic	box sum
8.11955	122.86078	115LeuH	115LeuN	2.42540e+05	1.60370e+06	20.13711	15.36039	parabolic	box sum
7.89893	117.12038	116PheH	116PheN	8.40320e+04	6.76676e+05	32.25584	28.63381	parabolic	box sum
8.39386	119.43730	117TrpH	117TrpN	7.85843e+04	5.84152e+05	67.31685	20.74854	parabolic	box sum
8.44530	119.37327	118AsnH	118AsnN	1.13518e+05	7.70450e+05	27.89057	15.75728	parabolic	box sum
7.93541	118.17590	120ValH	120ValN	3.60588e+05	2.37523e+06	19.53453	14.97744	parabolic	box sum
7.92337	122.16192	121ValH	121ValN	4.73151e+05	3.11736e+06	21.82631	14.45977	parabolic	box sum
8.27321	117.55042	122AsnH	122AsnN	1.61378e+05	1.15961e+06	24.84119	18.50157	parabolic	box sum
8.16920	121.01006	123ArgH	123ArgN	5.14320e+04	5.00692e+05	169.40681	41.79307	parabolic	box sum
8.49745	120.95863	124HisH	124HisN	8.81965e+04	6.58568e+05	23.58823	20.77981	parabolic	box sum
8.01767	122.15247	125IleH	125IleN	2.41805e+05	1.62069e+06	19.69883	16.08049	parabolic	box sum
8.45613	124.40535	126GluH	126GluN	3.20022e+05	2.00705e+06	16.39267	13.62731	parabolic	box sum
8.28010	120.76924	127HisH	127HisN	3.19776e+05	2.46729e+06	33.30576	50.39073	parabolic	box sum
8.56309	120.74601	128AspH	128AspN	5.61934e+04	4.08829e+05	33.70437	18.32137	parabolic	box sum
8.39556	120.58957	129AspH	129AspN	4.15177e+05	2.73130e+06	17.70979	15.33607	parabolic	box sum
8.41085	109.12142	135GlyH	135GlyN	1.57695e+05	1.01967e+06	18.67569	14.47788	parabolic	box sum

## Sheet: ADP 13000 uM
Position F1	Position F2	Assign F1	Assign F2	Height	Volume	Line Width F1 (Hz)	Line Width F2 (Hz)	Fit Method	Vol. Method
7.84568	116.25401	12SerH	12SerN	5.02297e+04	4.23367e+05	88.13081	34.31814	parabolic	box sum
7.57971	122.70917	13LeuH	13LeuN	4.90511e+04	3.64641e+05	86.77949	20.67462	parabolic	box sum
8.50727	115.44547	16AsnH	16AsnN	1.22192e+05	9.01410e+05	23.92903	19.49390	parabolic	box sum
7.98564	121.90161	17AlaH	17AlaN	3.11869e+05	2.16129e+06	19.84614	17.36163	parabolic	box sum
7.89649	116.29541	18LeuH	18LeuN	2.21225e+05	1.69189e+06	23.38395	23.91734	parabolic	box sum
7.68073	120.15251	19LysH	19LysN	6.47561e+04	5.77061e+05	65.37770	39.80279	parabolic	box sum
8.22135	122.61750	21AlaH	21AlaN	2.99351e+05	2.20772e+06	43.34914	20.01713	parabolic	box sum
7.89877	117.70457	22PheH	22PheN	4.53102e+05	3.29738e+06	19.69143	18.44663	parabolic	box sum
8.19284	109.24093	23GlyH	23GlyN	1.31193e+05	9.70152e+05	22.02064	20.24014	parabolic	box sum
8.23911	118.96569	26AspH	26AspN	3.29571e+05	2.40370e+06	24.69961	18.24255	parabolic	box sum
8.37911	121.80587	27LysH	27LysN	6.78239e+04	6.19955e+05	233.84936	144.11126	parabolic	box sum
7.94223	120.12710	28ValH	28ValN	4.82241e+05	3.40444e+06	27.48347	16.74390	parabolic	box sum
8.11611	118.28575	31GlnH	31GlnN	3.64611e+05	2.74028e+06	21.23603	22.45384	parabolic	box sum
8.27697	120.34433	32LysH	32LysN	5.53608e+05	4.91330e+06	61.54141	53.18041	parabolic	box sum
7.73398	119.48927	33PheH	33PheN	4.52837e+05	3.20539e+06	36.00267	16.43907	parabolic	box sum
8.11087	120.83970	34LysH	34LysN	3.13320e+04	3.17481e+05	361.47906	259.87718	parabolic	box sum
8.33883	118.49973	35GluH	35GluN	2.49172e+05	1.90712e+06	20.68297	52.53589	parabolic	box sum
7.90222	113.57443	36SerH	36SerN	1.98438e+05	1.32942e+06	23.69462	15.40990	parabolic	box sum
7.91173	122.10227	37LeuH	37LeuN	5.35948e+05	4.38625e+06	26.85806	20.98946	parabolic	box sum
7.96189	116.86000	38MetH	38MetN	2.64319e+05	1.98619e+06	22.33089	25.28075	parabolic	box sum
8.36017	125.32334	39AlaH	39AlaN	8.00959e+04	6.24320e+05	45.99392	19.58885	parabolic	box sum
8.13896	113.89131	40ThrH	40ThrN	7.34682e+05	5.09107e+06	21.68661	17.26751	parabolic	box sum
8.47779	120.91024	41GluH	41GluN	4.96481e+04	4.91687e+05	303.94710	35.89227	parabolic	box sum
7.85416	122.30329	42LysH	42LysN	1.29441e+05	9.30451e+05	76.84370	30.26330	parabolic	box sum
8.26118	120.39649	43HisH	43HisN	7.97590e+05	6.75113e+06	55.74706	45.44905	parabolic	box sum
7.96271	120.57994	44AlaH	44AlaN	1.45158e+05	1.13046e+06	22.53106	18.50952	parabolic	box sum
8.00433	117.00129	45LysH	45LysN	2.07609e+05	1.57439e+06	52.44058	24.89707	parabolic	box sum
8.24708	120.23169	46AspH	46AspN	8.99190e+05	6.74762e+06	26.40591	24.24194	parabolic	box sum
8.11692	113.62963	47ThrH	47ThrN	7.63450e+04	7.61347e+05	39.67392	41.94250	parabolic	box sum
8.17377	114.90427	48SerH	48SerN	1.20853e+05	7.95125e+05	18.09709	14.10438	parabolic	box sum
8.14626	117.17309	49AsnH	49AsnN	1.43144e+05	1.07710e+06	23.69326	25.60413	parabolic	box sum
8.33262	122.31604	50MetH	50MetN	3.09406e+04	3.75004e+05	73.43757	56.10124	parabolic	box sum
7.68910	119.44781	51TrpH	51TrpN	3.63133e+04	3.02337e+05	555.52194	24.88557	parabolic	box sum
7.93290	120.11562	52ValH	52ValN	3.46878e+05	2.62391e+06	37.10233	18.26597	parabolic	box sum
8.30625	119.39452	53LysH	53LysN	2.06484e+05	1.55654e+06	22.83037	28.75886	parabolic	box sum
7.97215	118.52690	54IleH	54IleN	9.13435e+04	7.40513e+05	39.11732	69.36351	parabolic	box sum
7.95860	116.49114	55SerH	55SerN	1.00854e+05	8.23985e+05	76.79742	80.77444	parabolic	box sum
8.05402	121.83041	56ValH	56ValN	5.78372e+05	5.03971e+06	17.21970	39.32624	parabolic	box sum
8.39379	118.80318	57TrpH	57TrpN	1.66133e+05	1.31093e+06	68.47004	30.37318	parabolic	box sum
8.40398	117.99971	58ValH	58ValN	1.98764e+05	1.35283e+06	21.05828	16.19565	parabolic	box sum
7.84322	119.05024	60LeuH	60LeuN	3.52502e+05	2.63059e+06	25.98369	19.17047	parabolic	box sum
8.10140	122.35966	62AlaH	62AlaN	6.51628e+04	5.19027e+05	111.78123	64.25217	parabolic	box sum
7.92794	119.77461	63IleH	63IleN	3.38514e+05	2.60832e+06	27.94197	24.04640	parabolic	box sum
7.92299	123.04395	64AlaH	64AlaN	2.58815e+05	1.83688e+06	21.10019	17.25729	parabolic	box sum
8.29396	123.18261	65LeuH	65LeuN	1.22381e+05	8.62319e+05	18.33687	17.30508	parabolic	box sum
7.69358	113.39756	66ThrH	66ThrN	1.95062e+05	1.40614e+06	22.46673	21.29903	parabolic	box sum
7.66044	122.77920	67AlaH	67AlaN	1.54501e+05	1.06426e+06	23.89405	16.91229	parabolic	box sum
8.28444	117.04336	68ValH	68ValN	2.34901e+05	1.74682e+06	31.10270	20.38463	parabolic	box sum
8.34113	118.81105	69AsnH	69AsnN	1.87077e+05	1.62474e+06	64.33851	74.61099	parabolic	box sum
8.04937	115.17466	70ThrH	70ThrN	1.75336e+05	1.39751e+06	31.30943	23.43506	parabolic	box sum
8.03732	119.81192	71TyrH	71TyrN	1.80262e+05	1.41431e+06	25.17209	25.15511	parabolic	box sum
7.99882	115.66981	72PheH	72PheN	3.71918e+05	2.79146e+06	34.27927	18.95262	parabolic	box sum
7.98426	117.94545	73ValH	73ValN	3.63153e+05	2.57347e+06	21.96611	16.80078	parabolic	box sum
8.40146	122.62426	74GluH	74GluN	3.90093e+05	2.66499e+06	19.40160	17.62430	parabolic	box sum
8.20899	121.76380	75LysH	75LysN	4.49476e+05	3.27614e+06	20.84154	21.85311	parabolic	box sum
8.30030	120.41296	76GluH	76GluN	1.58850e+06	1.08292e+07	15.81313	17.37786	parabolic	box sum
8.14393	119.74631	77HisH	77HisN	1.14631e+06	7.29756e+06	16.47565	13.66398	parabolic	box sum
8.21769	124.41541	78AlaH	78AlaN	3.30659e+05	2.69293e+06	29.20238	29.72637	parabolic	box sum
8.05819	120.57994	79GluH	79GluN	5.02986e+05	3.26134e+06	18.94706	14.45704	parabolic	box sum
8.14383	118.63978	80HisH	80HisN	4.13946e+05	3.23552e+06	26.70689	23.91696	parabolic	box sum
8.19996	125.22127	81ArgH	81ArgN	2.20040e+05	1.45455e+06	21.49437	14.77606	parabolic	box sum
8.32660	122.62876	82GluH	82GluN	4.48520e+05	3.04598e+06	18.66381	17.19432	parabolic	box sum
8.07672	122.66129	83HisH	83HisN	4.40605e+05	3.03791e+06	19.67892	15.50741	parabolic	box sum
8.05505	121.77297	84LeuH	84LeuN	8.40535e+04	1.90775e+06	27.11191	53.18827	parabolic	box sum
8.44500	121.77810	85LysH	85LysN	3.07550e+05	2.02574e+06	19.24757	14.81212	parabolic	box sum
8.62456	122.63382	86HisH	86HisN	1.07071e+05	6.68556e+05	21.32355	14.12705	parabolic	box sum
8.14312	122.06746	87ValH	87ValN	1.79267e+05	1.28367e+06	19.27327	18.32593	parabolic	box sum
8.35183	120.20446	89AspH	89AspN	4.43191e+05	3.35509e+06	29.76149	19.35583	parabolic	box sum
8.11271	114.49190	90SerH	90SerN	3.91332e+05	2.58615e+06	17.37525	15.55519	parabolic	box sum
8.31841	121.59262	91GluH	91GluN	3.84907e+05	2.89258e+06	24.92198	20.36709	parabolic	box sum
8.25006	122.54321	92TrpH	92TrpN	4.92853e+05	3.29582e+06	25.00799	15.54953	parabolic	box sum
8.47319	120.03295	94ArgH	94ArgN	5.85602e+04	4.16466e+05	39.93675	19.70355	parabolic	box sum
8.21178	117.86203	95AspH	95AspN	3.69843e+05	2.49351e+06	22.40522	15.90997	parabolic	box sum
7.84566	119.04898	96TyrH	96TyrN	1.80040e+05	1.43336e+06	22.91366	32.64225	parabolic	box sum
8.26443	121.75213	97GluH	97GluN	3.82046e+05	2.79149e+06	27.73117	22.02329	parabolic	box sum
7.86278	117.41107	99MetH	99MetN	2.98154e+05	2.11237e+06	22.76354	18.07947	parabolic	box sum
8.12437	117.77610	100AsnH	100AsnN	2.33343e+05	1.61607e+06	22.45130	16.90530	parabolic	box sum
7.93603	119.76490	101IleH	101IleN	4.07161e+05	3.02680e+06	23.77823	18.75569	parabolic	box sum
7.92869	122.20550	102ArgH	102ArgN	1.04861e+06	7.01378e+06	20.32069	15.13533	parabolic	box sum
8.06674	115.58776	103SerH	103SerN	3.04346e+05	2.06651e+06	26.15519	15.91500	parabolic	box sum
7.83595	120.95221	104LysH	104LysN	6.63140e+05	4.48585e+06	18.96781	15.91022	parabolic	box sum
8.02442	118.16722	106PheH	106PheN	3.27473e+05	2.32307e+06	25.61954	17.41213	parabolic	box sum
7.57503	118.10209	107PheH	107PheN	3.23710e+05	2.08716e+06	22.65199	14.05857	parabolic	box sum
7.71721	120.42911	108TrpH	108TrpN	4.23338e+05	3.18067e+06	30.68475	18.28321	parabolic	box sum
8.01843	108.92460	109GlyH	109GlyN	4.11032e+05	2.72240e+06	20.16421	14.31374	parabolic	box sum
8.31934	121.10626	110AspH	110AspN	6.93699e+04	5.86267e+05	183.71286	142.15944	parabolic	box sum
8.52752	109.55726	111GlyH	111GlyN	1.91602e+05	1.24148e+06	19.59708	14.46917	parabolic	box sum
7.90720	123.05447	112AspH	112AspN	1.38403e+05	1.10239e+06	35.36162	17.25650	parabolic	box sum
8.20209	119.79403	113LysH	113LysN	2.79403e+05	2.09076e+06	22.67201	21.40523	parabolic	box sum
8.00539	113.00331	114ThrH	114ThrN	4.26602e+05	2.81141e+06	18.65703	14.84529	parabolic	box sum
8.11722	122.86065	115LeuH	115LeuN	4.79515e+05	3.31950e+06	21.21508	16.86156	parabolic	box sum
7.90500	117.19233	116PheH	116PheN	1.84819e+05	1.58197e+06	29.46958	32.62015	parabolic	box sum
8.38028	119.31525	117TrpH	117TrpN	9.85571e+04	8.87036e+05	170.00501	78.00728	parabolic	box sum
8.42248	119.30504	118AsnH	118AsnN	3.51892e+05	2.60486e+06	29.89316	16.74542	parabolic	box sum
7.93477	118.17250	120ValH	120ValN	7.01023e+05	4.65937e+06	19.80287	15.61790	parabolic	box sum
7.93026	122.20447	121ValH	121ValN	1.02029e+06	6.74073e+06	20.80338	14.30446	parabolic	box sum
8.27853	117.56213	122AsnH	122AsnN	3.04483e+05	2.21480e+06	22.38343	19.24654	parabolic	box sum
8.15601	120.92376	123ArgH	123ArgN	3.57379e+05	2.86819e+06	30.20623	26.29172	parabolic	box sum
8.51001	120.97793	124HisH	124HisN	2.67736e+05	1.89205e+06	21.38845	18.29276	parabolic	box sum
8.05822	122.24952	125IleH	125IleN	4.85002e+05	3.66997e+06	18.94373	41.29397	parabolic	box sum
8.46523	124.41890	126GluH	126GluN	8.05670e+05	4.92772e+06	16.07105	13.18294	parabolic	box sum
8.27594	120.76986	127HisH	127HisN	8.39710e+05	6.18614e+06	29.54798	46.59719	parabolic	box sum
8.55913	120.73283	128AspH	128AspN	1.58689e+05	1.12646e+06	26.92014	17.15996	parabolic	box sum
8.40047	120.51816	129AspH	129AspN	1.00504e+06	6.41331e+06	17.14256	14.19355	parabolic	box sum
8.41173	109.11101	135GlyH	135GlyN	4.29445e+05	2.70638e+06	18.29924	14.22938	parabolic	box sum
